# Supplementary material for: Engineering TATA-binding protein Spt15 to improve ethanol tolerance and production in Kluyveromyces marxianus
Source: Biotechnol Biofuels. 2018 Jul 24;11:207. doi: 10.1186/s13068-018-1206-9 (PMC6058363; doi:10.1186/s13068-018-1206-9)
Supplement: Supplementary file 2 — Additional file 2. Logistic fitting results. [file 13068_2018_1206_MOESM2_ESM.xlsx]

## Sheet: Sheet1
0 % ethanol:
	A1		A2		x0		p		EC20	EC50	EC80
	Value	SE	Value	SE	Value	SE	Value	SE	Value	Value	Value	χ2	R-Square
DMKU 3-1402	0.29855	0.00188	1.37492	0.04778	4.89815	0.39341	3.76503	0.37212	3.38941	4.89815	7.07849	22.898	0.99715
SPT15	0.3105	0.01015	1.30004	0.0028	4.84769	0.22078	6.70803	1.02075	3.9426	4.84769	5.96055	6.86753	0.99879
M1	0.30281	0.00351	1.41955	0.05414	4.87581	0.27277	3.72455	0.3198	3.36047	4.87581	7.07446	7.37025	0.99481
M2	0.31927	0.00598	1.35692	0.02245	4.32263	0.20474	4.72884	0.5269	3.22427	4.32263	5.79515	9.24363	0.99911
M3	0.29686	0.000238254	1.46726	0.074	5.73882	0.49938	2.95231	0.24745	3.58834	5.73882	9.17807	11.357	0.99377
M4	0.31223	0.00735	1.31976	0.01783	4.60385	0.19089	4.78708	0.52724	3.4463	4.60385	6.1502	4.37656	0.99855
M5	0.31093	0.0051	1.37448	0.02142	4.67523	0.24296	5.0584	0.61208	3.55452	4.67523	6.14928	12.5237	0.99973
M6	0.30299	0.0043	1.35839	0.02422	4.83048	0.23163	4.73923	0.55863	3.60539	4.83048	6.47184	8.21276	0.99861
M7	0.31683	0.00721	1.36309	0.02328	4.85563	0.19273	4.77532	0.43444	3.63218	4.85563	6.49117	5.74341	0.99819
M8	0.31026	0.00355	1.42552	0.03713	4.83045	0.3169	3.8805	0.30556	3.37938	4.83045	6.90458	18.9676	0.99852
M9	0.29964	0.00336	1.39985	0.04959	5.14706	0.327	3.74289	0.26084	3.55389	5.14706	7.45441	10.3877	0.99542
M10	0.31825	0.0052	1.30395	0.017	4.45141	0.17941	5.25072	0.54059	3.4185	4.45141	5.79642	8.46997	0.99965
4 % ethanol:
	A1		A2		x0		p		EC20	EC50	EC80
	Value	SE	Value	SE	Value	SE	Value	SE	Value	Value	Value	χ2	R-Square
DMKU 3-1402	0.30014	0.000522274	1.55709	0.13391	9.58729	1.07509	2.81134	0.15803	5.8552	9.58729	15.6982	1.34849	0.99497
SPT15	0.29829	0.00263	1.26267	0.0359	8.20839	0.39071	4.03778	0.3262	5.82306	8.20839	11.5708	0.42708	0.99918
M1	0.30234	0.00244	1.45602	0.06134	7.87113	0.47991	3.32256	0.24363	5.18601	7.87113	11.9465	0.55284	0.99403
M2	0.32053	0.0036	1.44532	0.04087	7.10841	0.29477	3.53214	0.23395	4.80088	7.10841	10.5251	0.2947	0.99738
M3	0.30458	0.00372	1.33253	0.0194	6.77634	0.27043	3.98683	0.30824	4.78611	6.77634	9.59418	0.99366	0.9992
M4	0.31327	0.00334	1.4213	0.04646	7.75902	0.37818	3.44704	0.24588	5.18976	7.75902	11.6002	0.30173	0.9958
M5	0.31515	0.00308	1.38458	0.0448	8.3276	0.38409	3.75472	0.2695	5.75669	8.3276	12.0467	0.22385	0.99598
M6	0.30049	0.00268	1.38963	0.05065	8.04001	0.39677	3.53133	0.24548	5.42957	8.04001	11.9055	0.22852	0.99449
M7	0.30193	0.0022	1.48085	0.08621	8.78397	0.67281	3.33477	0.24083	5.7963	8.78397	13.3116	0.57618	0.99849
M8	0.31488	0.00145	1.56148	0.12534	9.62103	0.96283	2.92191	0.19177	5.98647	9.62103	15.4622	0.63794	0.98623
M9	0.30743	0.00332	1.38709	0.04166	8.00241	0.35929	3.83045	0.27991	5.57241	8.00241	11.4921	0.30521	0.99597
M10	0.30798	0.00304	1.42199	0.04561	7.06832	0.37403	3.58228	0.27468	4.8001	7.06832	10.4084	0.84086	0.99749
6 % ethanol:
	A1		A2		x0		p		EC20	EC50	EC80
	Value	SE	Value	SE	Value	SE	Value	SE	Value	Value	Value	χ2	R-Square
DMKU 3-1402	0.31063	0.00264	1.21176	0.02132	12.2561	0.48944	4.61894	0.3693	9.07832	12.2561	16.5462	4.81042	0.99865
SPT15	0.29072	0.00127	1.3973	0.0509	18.0756	0.6117	4.32418	0.18234	13.1178	18.0756	24.9072	1.85553	0.99912
M1	0.32639	0.0077	1.24631	0.01316	10.4365	0.30271	5.19844	0.3746	7.99357	10.4365	13.6261	7.71444	0.99832
M2	0.33048	0.00673	1.27901	0.01971	9.11877	0.3214	4.43375	0.30113	6.67031	9.11877	12.466	19.902	0.99619
M3	0.33747	0.01125	1.20869	0.0037	9.51666	0.3001	6.65332	0.75799	7.7267	9.51666	11.7213	14.9545	0.99731
M4	0.31593	0.00357	1.30242	0.0329	11.2479	0.60945	3.56872	0.24621	7.62724	11.2479	16.5874	11.7172	0.99704
M5	0.31144	0.00259	1.30774	0.03031	12.4942	0.53457	4.1807	0.28725	8.96808	12.4942	17.4068	8.84721	0.99782
M6	0.31098	0.00486	1.23999	0.01807	11.4716	0.35456	4.82864	0.40648	8.60874	11.4716	15.2866	3.35375	0.998
M7	0.30517	0.00173	1.42143	0.06857	14.6496	0.97092	3.41622	0.21868	9.76315	14.6496	21.9817	4.32335	0.99578
M8	0.3265	0.00429	1.28501	0.02125	13.2269	0.36324	4.95143	0.39156	9.99691	13.2269	17.5006	1.68611	0.99853
M9	0.31157	0.00304	1.29791	0.01803	11.8691	0.41112	5.18769	0.44214	9.0858	11.8691	15.5051	5.94782	0.99866
M10	0.31163	0.0026	1.31795	0.03232	9.25528	0.52915	3.67786	0.2586	6.34879	9.25528	13.4924	15.7908	0.99307
