# Supplementary material for: Engineering TATA-binding protein Spt15 to improve ethanol tolerance and production in Kluyveromyces marxianus
Source: Biotechnol Biofuels. 2018 Jul 24;11:207. doi: 10.1186/s13068-018-1206-9 (PMC6058363; doi:10.1186/s13068-018-1206-9)
Supplement: Supplementary file 4 — Additional file 4. Differentially expressed genes for M2 vs SPT15. [file 13068_2018_1206_MOESM4_ESM.xlsx]

## Sheet: Up-regulated
RefSeq mRNA Accession	Gene Info
XM_022822288.1	34714269 [Gene Symbol: PRY2] [Locus Tag: KLMA_10612] [Chromosome: 1] [Map Location: ] [Description: protein PRY1] [Gene Type: protein-coding]
XM_022822415.1	34713755 [Gene Symbol: GNP1] [Locus Tag: KLMA_10071] [Chromosome: 1] [Map Location: ] [Description: high-affinity glutamine permease] [Gene Type: protein-coding]
XM_022822537.1	34713766 [Gene Symbol: PLM2] [Locus Tag: KLMA_10082] [Chromosome: 1] [Map Location: ] [Description: protein PLM2] [Gene Type: protein-coding]
XM_022820696.1	34714045 [Gene Symbol: KRE9] [Locus Tag: KLMA_10380] [Chromosome: 1] [Map Location: ] [Description: cell wall synthesis protein KRE9] [Gene Type: protein-coding]
XM_022819508.1	34716207 [Gene Symbol: GAP1] [Locus Tag: KLMA_40218] [Chromosome: 4] [Map Location: ] [Description: glyceraldehyde-3-phosphate dehydrogenase 1] [Gene Type: protein-coding]
XM_022821718.1	34714136 [Gene Symbol: TNA1] [Locus Tag: KLMA_10475] [Chromosome: 1] [Map Location: ] [Description: high-affinity nicotinic acid transporter] [Gene Type: protein-coding]
XM_022822140.1	34714174 [Gene Symbol: PGU1] [Locus Tag: KLMA_10516] [Chromosome: 1] [Map Location: ] [Description: polygalacturonase] [Gene Type: protein-coding]
XM_022822542.1	34714497 [Gene Symbol: MNT4] [Locus Tag: KLMA_20011] [Chromosome: 2] [Map Location: ] [Description: probable alpha-1] [Gene Type: protein-coding]
XM_022822645.1	34714590 [Gene Symbol: YCP4] [Locus Tag: KLMA_20106] [Chromosome: 2] [Map Location: ] [Description: flavoprotein-like protein YCP4] [Gene Type: protein-coding]
XM_022822685.1	34714626 [Gene Symbol: CTF13] [Locus Tag: KLMA_20145] [Chromosome: 2] [Map Location: ] [Description: centromere DNA-binding protein complex CBF3 subunit C] [Gene Type: protein-coding]
XM_022818275.1	34715103 [Gene Symbol: INP2] [Locus Tag: KLMA_20642] [Chromosome: 2] [Map Location: ] [Description: inheritance of peroxisomes protein 2] [Gene Type: protein-coding]
XM_022818497.1	34715303 [Gene Symbol: LAC4] [Locus Tag: KLMA_30009] [Chromosome: 3] [Map Location: ] [Description: beta-galactosidase] [Gene Type: protein-coding]
XM_022821732.1	34718207 [Gene Symbol: LAC12] [Locus Tag: KLMA_80005] [Chromosome: 8] [Map Location: ] [Description: high-affinity glucose transporter] [Gene Type: protein-coding]
XM_022818547.1	34715349 [Gene Symbol: YAP3] [Locus Tag: KLMA_30055] [Chromosome: 3] [Map Location: ] [Description: basic leucine zipper domain-containing protein] [Gene Type: protein-coding]
XM_022818854.1	34715624 [Gene Symbol: AQY1] [Locus Tag: KLMA_30348] [Chromosome: 3] [Map Location: ] [Description: aquaporin-2] [Gene Type: protein-coding]
XM_022818924.1	34715686 [Gene Symbol: ZIP1] [Locus Tag: KLMA_30410] [Chromosome: 3] [Map Location: ] [Description: synaptonemal complex protein ZIP1] [Gene Type: protein-coding]
XM_022818984.1	34715741 [Gene Symbol: HNT3] [Locus Tag: KLMA_30465] [Chromosome: 3] [Map Location: ] [Description: aprataxin-like protein] [Gene Type: protein-coding]
XM_022819454.1	34716160 [Gene Symbol: MDN1] [Locus Tag: KLMA_40168] [Chromosome: 4] [Map Location: ] [Description: midasin] [Gene Type: protein-coding]
XM_022819486.1	34716188 [Gene Symbol: PTI1] [Locus Tag: KLMA_40196] [Chromosome: 4] [Map Location: ] [Description: protein PTI1] [Gene Type: protein-coding]
XM_022819536.1	34716233 [Gene Symbol: PDR5] [Locus Tag: KLMA_40245] [Chromosome: 4] [Map Location: ] [Description: pleiotropic drug resistance family protein] [Gene Type: protein-coding]
XM_022819564.1	34716258 [Gene Symbol: KNS1] [Locus Tag: KLMA_40270] [Chromosome: 4] [Map Location: ] [Description: dual specificity protein kinase KNS1] [Gene Type: protein-coding]
XM_022822224.1	34714211 [Gene Symbol: TY1B-DR6] [Locus Tag: KLMA_10554] [Chromosome: 1] [Map Location: ] [Description: uncharacterized protein] [Gene Type: protein-coding]
XM_022819758.1	34716433 [Gene Symbol: WAR1] [Locus Tag: KLMA_40447] [Chromosome: 4] [Map Location: ] [Description: weak acid resistance protein 1] [Gene Type: protein-coding]
XM_022819846.1	34716512 [Gene Symbol: FAS1] [Locus Tag: KLMA_40526] [Chromosome: 4] [Map Location: ] [Description: fatty acid synthase subunit beta] [Gene Type: protein-coding]
XM_022820237.1	34716863 [Gene Symbol: FAR1] [Locus Tag: KLMA_50256] [Chromosome: 5] [Map Location: ] [Description: cyclin-dependent kinase inhibitor FAR1] [Gene Type: protein-coding]
XM_022820398.1	34717007 [Gene Symbol: EST3] [Locus Tag: KLMA_50403] [Chromosome: 5] [Map Location: ] [Description: telomere replication protein EST3] [Gene Type: protein-coding]
XM_022820460.1	34717064 [Gene Symbol: MTC4] [Locus Tag: KLMA_50463] [Chromosome: 5] [Map Location: ] [Description: conserved hypothetical membrane protein] [Gene Type: protein-coding]
XM_022820780.1	34717352 [Gene Symbol: gabD] [Locus Tag: KLMA_60125] [Chromosome: 6] [Map Location: ] [Description: succinate-semialdehyde dehydrogenase [NADP+]] [Gene Type: protein-coding]
XM_022820848.1	34717413 [Gene Symbol: FET3] [Locus Tag: KLMA_60187] [Chromosome: 6] [Map Location: ] [Description: iron transport multicopper oxidase FET3] [Gene Type: protein-coding]
XM_022821168.1	34717700 [Gene Symbol: VCX1] [Locus Tag: KLMA_60487] [Chromosome: 6] [Map Location: ] [Description: vacuolar calcium ion transporter] [Gene Type: protein-coding]
XM_022820876.1	34717438 [Gene Symbol: TYE7] [Locus Tag: KLMA_60217] [Chromosome: 6] [Map Location: ] [Description: hypothetical protein] [Gene Type: protein-coding]
XM_022820958.1	34717512 [Gene Symbol: STE2] [Locus Tag: KLMA_60295] [Chromosome: 6] [Map Location: ] [Description: pheromone alpha factor receptor] [Gene Type: protein-coding]
XM_022821133.1	34717670 [Gene Symbol: NRM1] [Locus Tag: KLMA_60456] [Chromosome: 6] [Map Location: ] [Description: transcription factor NRM1] [Gene Type: protein-coding]
XM_022821149.1	34717683 [Gene Symbol: ACC1] [Locus Tag: KLMA_60469] [Chromosome: 6] [Map Location: ] [Description: acetyl-CoA carboxylase] [Gene Type: protein-coding]
XM_022821299.1	34717818 [Gene Symbol: TUB2] [Locus Tag: KLMA_70056] [Chromosome: 7] [Map Location: ] [Description: tubulin beta chain] [Gene Type: protein-coding]
XM_022821420.1	34717927 [Gene Symbol: RNR1] [Locus Tag: KLMA_70170] [Chromosome: 7] [Map Location: ] [Description: ribonucleoside-diphosphate reductase large chain 1] [Gene Type: protein-coding]
XM_022821480.1	34717981 [Gene Symbol: SPT21] [Locus Tag: KLMA_70224] [Chromosome: 7] [Map Location: ] [Description: protein SPT21] [Gene Type: protein-coding]
XM_022821497.1	34717996 [Gene Symbol: MSH5] [Locus Tag: KLMA_70239] [Chromosome: 7] [Map Location: ] [Description: uncharacterized protein] [Gene Type: protein-coding]
XM_022821546.1	34718041 [Gene Symbol: MEP3] [Locus Tag: KLMA_70289] [Chromosome: 7] [Map Location: ] [Description: ammonium transporter MEP3] [Gene Type: protein-coding]
XM_022821564.1	34718057 [Gene Symbol: CTR1] [Locus Tag: KLMA_70305] [Chromosome: 7] [Map Location: ] [Description: copper transport protein CTR1] [Gene Type: protein-coding]
XM_022821595.1	34718084 [Gene Symbol: POL30] [Locus Tag: KLMA_70334] [Chromosome: 7] [Map Location: ] [Description: proliferating cell nuclear antigen] [Gene Type: protein-coding]
XM_022821606.1	34718094 [Gene Symbol: POL12] [Locus Tag: KLMA_70346] [Chromosome: 7] [Map Location: ] [Description: DNA polymerase alpha subunit B] [Gene Type: protein-coding]
XM_022821619.1	34718105 [Gene Symbol: MIS1] [Locus Tag: KLMA_70359] [Chromosome: 7] [Map Location: ] [Description: c-1-tetrahydrofolate synthase] [Gene Type: protein-coding]
XM_022821620.1	34718106 [Gene Symbol: TEC1] [Locus Tag: KLMA_70361] [Chromosome: 7] [Map Location: ] [Description: uncharacterized protein] [Gene Type: protein-coding]
XM_022821671.1	34718153 [Gene Symbol: DSE1] [Locus Tag: KLMA_70411] [Chromosome: 7] [Map Location: ] [Description: protein DSE1] [Gene Type: protein-coding]
XM_022821734.1	34718209 [Gene Symbol: UGA4] [Locus Tag: KLMA_80007] [Chromosome: 8] [Map Location: ] [Description: GABA-specific permease] [Gene Type: protein-coding]
XM_022821798.1	34718266 [Gene Symbol: XKS1] [Locus Tag: KLMA_80066] [Chromosome: 8] [Map Location: ] [Description: xylulose kinase] [Gene Type: protein-coding]
XM_022817928.1	34714791 [Gene Symbol: isp4] [Locus Tag: KLMA_20316] [Chromosome: 2] [Map Location: ] [Description: sexual differentiation process protein isp4] [Gene Type: protein-coding]

## Sheet: Down-regulated
RefSeq mRNA Accession	Gene Info
XM_022819366	34716081 [Gene Symbol: ARN2] [Locus Tag: KLMA_40087] [Chromosome: 4] [Map Location: ] [Description: siderophore iron transporter ARN2] [Gene Type: protein-coding]
XM_022819917	34713714 [Gene Symbol: KAR4] [Locus Tag: KLMA_10029] [Chromosome: 1] [Map Location: ] [Description: karyogamy protein KAR4] [Gene Type: protein-coding]
XM_022820140	34713716 [Gene Symbol: SPB1] [Locus Tag: KLMA_10031] [Chromosome: 1] [Map Location: ] [Description: adoMet-dependent rRNA methyltransferase SPB1] [Gene Type: protein-coding]
XM_022820251	34713717 [Gene Symbol: PBN1] [Locus Tag: KLMA_10032] [Chromosome: 1] [Map Location: ] [Description: protein PBN1] [Gene Type: protein-coding]
XM_022818063	34713808 [Gene Symbol: FOL1] [Locus Tag: KLMA_10126] [Chromosome: 1] [Map Location: ] [Description: folic acid synthesis protein FOL1] [Gene Type: protein-coding]
XM_022818229	34713823 [Gene Symbol: SLA2] [Locus Tag: KLMA_10141] [Chromosome: 1] [Map Location: ] [Description: uncharacterized protein] [Gene Type: protein-coding]
XM_022818263	34713826 [Gene Symbol: LAA1] [Locus Tag: KLMA_10144] [Chromosome: 1] [Map Location: ] [Description: hypothetical protein] [Gene Type: protein-coding]
XM_022818396	34713838 [Gene Symbol: RBK1] [Locus Tag: KLMA_10157] [Chromosome: 1] [Map Location: ] [Description: probable ribokinase] [Gene Type: protein-coding]
XM_022818407	34713839 [Gene Symbol: RRP43] [Locus Tag: KLMA_10158] [Chromosome: 1] [Map Location: ] [Description: exosome complex component RRP43] [Gene Type: protein-coding]
XM_022818518	34713849 [Gene Symbol: TRM10] [Locus Tag: KLMA_10168] [Chromosome: 1] [Map Location: ] [Description: tRNA (guanine-N(1)-)-methyltransferase] [Gene Type: protein-coding]
XM_022818762	34713871 [Gene Symbol: BUD14] [Locus Tag: KLMA_10190] [Chromosome: 1] [Map Location: ] [Description: bud site selection protein 14] [Gene Type: protein-coding]
XM_022818773	34713872 [Gene Symbol: KAP104] [Locus Tag: KLMA_10191] [Chromosome: 1] [Map Location: ] [Description: importin subunit beta-2] [Gene Type: protein-coding]
XM_022818840	34713878 [Gene Symbol: NOP1] [Locus Tag: KLMA_10199] [Chromosome: 1] [Map Location: ] [Description: rRNA 2'-O-methyltransferase fibrillarin] [Gene Type: protein-coding]
XM_022818996	34713892 [Gene Symbol: NNT1] [Locus Tag: KLMA_10215] [Chromosome: 1] [Map Location: ] [Description: putative nicotinamide N-methyltransferase] [Gene Type: protein-coding]
XM_022820108	34716747 [Gene Symbol: GCD7] [Locus Tag: KLMA_50132] [Chromosome: 5] [Map Location: ] [Description: translation initiation factor eIF-2B subunit beta] [Gene Type: protein-coding]
XM_022819485	34713936 [Gene Symbol: RCL1] [Locus Tag: KLMA_10262] [Chromosome: 1] [Map Location: ] [Description: RNA 3'-terminal phosphate cyclase-like protein] [Gene Type: protein-coding]
XM_022819696	34713955 [Gene Symbol: PNO1] [Locus Tag: KLMA_10282] [Chromosome: 1] [Map Location: ] [Description: pre-rRNA-processing protein PNO1] [Gene Type: protein-coding]
XM_022819707	34713956 [Gene Symbol: MDM32] [Locus Tag: KLMA_10283] [Chromosome: 1] [Map Location: ] [Description: mitochondrial distribution and morphology protein 32] [Gene Type: protein-coding]
XM_022819740	34713959 [Gene Symbol: RPT3] [Locus Tag: KLMA_10286] [Chromosome: 1] [Map Location: ] [Description: uncharacterized protein] [Gene Type: protein-coding]
XM_022819784	34713963 [Gene Symbol: UTP5] [Locus Tag: KLMA_10293] [Chromosome: 1] [Map Location: ] [Description: U3 small nucleolar RNA-associated protein 5] [Gene Type: protein-coding]
XM_022819829	34713967 [Gene Symbol: URH1] [Locus Tag: KLMA_10297] [Chromosome: 1] [Map Location: ] [Description: uridine nucleosidase] [Gene Type: protein-coding]
XM_022819862	34713970 [Gene Symbol: RPB7] [Locus Tag: KLMA_10300] [Chromosome: 1] [Map Location: ] [Description: DNA-directed RNA polymerase II subunit RPB7] [Gene Type: protein-coding]
XM_022819951	34713978 [Gene Symbol: UBP8] [Locus Tag: KLMA_10308] [Chromosome: 1] [Map Location: ] [Description: ubiquitin carboxyl-terminal hydrolase 8] [Gene Type: protein-coding]
XM_022820041	34713986 [Gene Symbol: HEM4] [Locus Tag: KLMA_10316] [Chromosome: 1] [Map Location: ] [Description: uroporphyrinogen-III synthase] [Gene Type: protein-coding]
XM_022820240	34714004 [Gene Symbol: SDA1] [Locus Tag: KLMA_10334] [Chromosome: 1] [Map Location: ] [Description: protein SDA1] [Gene Type: protein-coding]
XM_022820285	34714008 [Gene Symbol: PFK1] [Locus Tag: KLMA_10341] [Chromosome: 1] [Map Location: ] [Description: 6-phosphofructokinase subunit alpha] [Gene Type: protein-coding]
XM_022820296	34714009 [Gene Symbol: LCB3] [Locus Tag: KLMA_10342] [Chromosome: 1] [Map Location: ] [Description: dihydrosphingosine 1-phosphate phosphatase LCB3] [Gene Type: protein-coding]
XM_022820329	34714012 [Gene Symbol: TRM2] [Locus Tag: KLMA_10345] [Chromosome: 1] [Map Location: ] [Description: tRNA (uracil-5-)-methyltransferase] [Gene Type: protein-coding]
XM_022820374	34714016 [Gene Symbol: UTP30] [Locus Tag: KLMA_10349] [Chromosome: 1] [Map Location: ] [Description: ribosome biogenesis protein UTP30] [Gene Type: protein-coding]
XM_022820629	34714039 [Gene Symbol: ATP12] [Locus Tag: KLMA_10373] [Chromosome: 1] [Map Location: ] [Description: protein ATP12] [Gene Type: protein-coding]
XM_022820784	34714053 [Gene Symbol: EBP2] [Locus Tag: KLMA_10388] [Chromosome: 1] [Map Location: ] [Description: rRNA-processing protein EBP2] [Gene Type: protein-coding]
XM_022821062	34714078 [Gene Symbol: UFE1] [Locus Tag: KLMA_10413] [Chromosome: 1] [Map Location: ] [Description: syntaxin UFE1] [Gene Type: protein-coding]
XM_022821117	34714083 [Gene Symbol: RPF2] [Locus Tag: KLMA_10418] [Chromosome: 1] [Map Location: ] [Description: ribosome biogenesis protein RPF2] [Gene Type: protein-coding]
XM_022821307	34714099 [Gene Symbol: DED81] [Locus Tag: KLMA_10434] [Chromosome: 1] [Map Location: ] [Description: asparaginyl-tRNA synthetase] [Gene Type: protein-coding]
XM_022821385	34714106 [Gene Symbol: RER1] [Locus Tag: KLMA_10441] [Chromosome: 1] [Map Location: ] [Description: protein RER1] [Gene Type: protein-coding]
XM_022821451	34714112 [Gene Symbol: ERP1] [Locus Tag: KLMA_10448] [Chromosome: 1] [Map Location: ] [Description: protein ERP1] [Gene Type: protein-coding]
XM_022821596	34714125 [Gene Symbol: ENO] [Locus Tag: KLMA_10462] [Chromosome: 1] [Map Location: ] [Description: enolase] [Gene Type: protein-coding]
XM_022821884	34714151 [Gene Symbol: HER2] [Locus Tag: KLMA_10493] [Chromosome: 1] [Map Location: ] [Description: glutamyl-tRNA(Gln) amidotransferase subunit A] [Gene Type: protein-coding]
XM_022821918	34714154 [Gene Symbol: EFG1] [Locus Tag: KLMA_10496] [Chromosome: 1] [Map Location: ] [Description: rRNA-processing protein EFG1] [Gene Type: protein-coding]
XM_022822190	34714182 [Gene Symbol: SES1] [Locus Tag: KLMA_10524] [Chromosome: 1] [Map Location: ] [Description: seryl-tRNA synthetase] [Gene Type: protein-coding]
XM_022822194	34714184 [Gene Symbol: FAL1] [Locus Tag: KLMA_10526] [Chromosome: 1] [Map Location: ] [Description: ATP-dependent RNA helicase FAL1] [Gene Type: protein-coding]
XM_022822195	34714185 [Gene Symbol: TLG2] [Locus Tag: KLMA_10527] [Chromosome: 1] [Map Location: ] [Description: t-SNARE affecting a late Golgi compartment protein 2] [Gene Type: protein-coding]
XM_022822199	34714189 [Gene Symbol: UBP6] [Locus Tag: KLMA_10531] [Chromosome: 1] [Map Location: ] [Description: ubiquitin carboxyl-terminal hydrolase 6] [Gene Type: protein-coding]
XM_022819997	34716648 [Gene Symbol: HGT1] [Locus Tag: KLMA_50032] [Chromosome: 5] [Map Location: ] [Description: high-affinity glucose transporter] [Gene Type: protein-coding]
XM_022822227	34714213 [Gene Symbol: EDC3] [Locus Tag: KLMA_10556] [Chromosome: 1] [Map Location: ] [Description: enhancer of mRNA-decapping protein 3] [Gene Type: protein-coding]
XM_022822235	34714221 [Gene Symbol: SLM5] [Locus Tag: KLMA_10564] [Chromosome: 1] [Map Location: ] [Description: asparaginyl-tRNA synthetase] [Gene Type: protein-coding]
XM_022822244	34714229 [Gene Symbol: SRV2] [Locus Tag: KLMA_10572] [Chromosome: 1] [Map Location: ] [Description: adenylyl cyclase-associated protein] [Gene Type: protein-coding]
XM_022822246	34714231 [Gene Symbol: EAF7] [Locus Tag: KLMA_10574] [Chromosome: 1] [Map Location: ] [Description: chromatin modification-related protein EAF7] [Gene Type: protein-coding]
XM_022822265	34714248 [Gene Symbol: TMA23] [Locus Tag: KLMA_10591] [Chromosome: 1] [Map Location: ] [Description: protein TMA23] [Gene Type: protein-coding]
XM_022822295	34714275 [Gene Symbol: SPC2] [Locus Tag: KLMA_10618] [Chromosome: 1] [Map Location: ] [Description: signal peptidase complex subunit SPC2] [Gene Type: protein-coding]
XM_022818501	34715307 [Gene Symbol: CYB2] [Locus Tag: KLMA_30013] [Chromosome: 3] [Map Location: ] [Description: cytochrome b2] [Gene Type: protein-coding]
XM_022822312	34714289 [Gene Symbol: URA4] [Locus Tag: KLMA_10633] [Chromosome: 1] [Map Location: ] [Description: dihydroorotase] [Gene Type: protein-coding]
XM_022822313	34714290 [Gene Symbol: DPH2] [Locus Tag: KLMA_10634] [Chromosome: 1] [Map Location: ] [Description: diphthamide biosynthesis protein 2] [Gene Type: protein-coding]
XM_022822325	34714301 [Gene Symbol: AFT1] [Locus Tag: KLMA_10646] [Chromosome: 1] [Map Location: ] [Description: AFT super family] [Gene Type: protein-coding]
XM_022822333	34714308 [Gene Symbol: SNQ2] [Locus Tag: KLMA_10653] [Chromosome: 1] [Map Location: ] [Description: protein SNQ2] [Gene Type: protein-coding]
XM_022820979	34717531 [Gene Symbol: engD] [Locus Tag: KLMA_60314] [Chromosome: 6] [Map Location: ] [Description: putative GTP-binding protein YLF2] [Gene Type: protein-coding]
XM_022822374	34714345 [Gene Symbol: CYC2] [Locus Tag: KLMA_10691] [Chromosome: 1] [Map Location: ] [Description: cytochrome c mitochondrial import factor CYC2] [Gene Type: protein-coding]
XM_022822377	34714348 [Gene Symbol: CKB2] [Locus Tag: KLMA_10694] [Chromosome: 1] [Map Location: ] [Description: casein kinase II subunit beta'] [Gene Type: protein-coding]
XM_022822395	34714364 [Gene Symbol: SPF1] [Locus Tag: KLMA_10710] [Chromosome: 1] [Map Location: ] [Description: probable cation-transporting ATPase 1] [Gene Type: protein-coding]
XM_022822400	34714369 [Gene Symbol: SOU2] [Locus Tag: KLMA_10715] [Chromosome: 1] [Map Location: ] [Description: uncharacterized protein] [Gene Type: protein-coding]
XM_022822442	34714406 [Gene Symbol: BTS1] [Locus Tag: KLMA_10752] [Chromosome: 1] [Map Location: ] [Description: geranylgeranyl pyrophosphate synthetase] [Gene Type: protein-coding]
XM_022822479	34714440 [Gene Symbol: GLR1] [Locus Tag: KLMA_10787] [Chromosome: 1] [Map Location: ] [Description: glutathione reductase] [Gene Type: protein-coding]
XM_022822484	34714444 [Gene Symbol: SEC62] [Locus Tag: KLMA_10793] [Chromosome: 1] [Map Location: ] [Description: translocation protein SEC62] [Gene Type: protein-coding]
XM_022822550	34714504 [Gene Symbol: AIM25] [Locus Tag: KLMA_20018] [Chromosome: 2] [Map Location: ] [Description: altered inheritance rate of mitochondria protein 25] [Gene Type: protein-coding]
XM_022822551	34714505 [Gene Symbol: PPH3] [Locus Tag: KLMA_20019] [Chromosome: 2] [Map Location: ] [Description: serine/threonine-protein phosphatase 4 catalytic subunit] [Gene Type: protein-coding]
XM_022822562	34714515 [Gene Symbol: DOS2] [Locus Tag: KLMA_20029] [Chromosome: 2] [Map Location: ] [Description: protein DOS2] [Gene Type: protein-coding]
XM_022822563	34714516 [Gene Symbol: OCA6] [Locus Tag: KLMA_20030] [Chromosome: 2] [Map Location: ] [Description: putative tyrosine-protein phosphatase OCA6] [Gene Type: protein-coding]
XM_022822579	34714531 [Gene Symbol: TRP5] [Locus Tag: KLMA_20046] [Chromosome: 2] [Map Location: ] [Description: tryptophan synthase] [Gene Type: protein-coding]
XM_022822585	34714536 [Gene Symbol: CGR1] [Locus Tag: KLMA_20051] [Chromosome: 2] [Map Location: ] [Description: rRNA-processing protein CGR1] [Gene Type: protein-coding]
XM_022822629	34714576 [Gene Symbol: RSM22] [Locus Tag: KLMA_20092] [Chromosome: 2] [Map Location: ] [Description: 37S ribosomal protein S22] [Gene Type: protein-coding]
XM_022822647	34714592 [Gene Symbol: MRPL32] [Locus Tag: KLMA_20108] [Chromosome: 2] [Map Location: ] [Description: mitochondrial 54S ribosomal protein YmL32] [Gene Type: protein-coding]
XM_022822652	34714596 [Gene Symbol: PRE3] [Locus Tag: KLMA_20112] [Chromosome: 2] [Map Location: ] [Description: proteasome component PRE3] [Gene Type: protein-coding]
XM_022822655	34714599 [Gene Symbol: ORC3] [Locus Tag: KLMA_20115] [Chromosome: 2] [Map Location: ] [Description: origin recognition complex subunit 3] [Gene Type: protein-coding]
XM_022822666	34714609 [Gene Symbol: IFH1] [Locus Tag: KLMA_20125] [Chromosome: 2] [Map Location: ] [Description: protein IFH1] [Gene Type: protein-coding]
XM_022822671	34714613 [Gene Symbol: ECM4] [Locus Tag: KLMA_20130] [Chromosome: 2] [Map Location: ] [Description: glutathione S-transferase omega-like 2] [Gene Type: protein-coding]
XM_022822676	34714618 [Gene Symbol: MEF2] [Locus Tag: KLMA_20136] [Chromosome: 2] [Map Location: ] [Description: ribosome-releasing factor 2] [Gene Type: protein-coding]
XM_022822677	34714619 [Gene Symbol: GCN3] [Locus Tag: KLMA_20137] [Chromosome: 2] [Map Location: ] [Description: translation initiation factor eIF-2B subunit alpha] [Gene Type: protein-coding]
XM_022822678	34714620 [Gene Symbol: RPC37] [Locus Tag: KLMA_20138] [Chromosome: 2] [Map Location: ] [Description: DNA-directed RNA polymerase III subunit rpc5] [Gene Type: protein-coding]
XM_022822679	34714621 [Gene Symbol: DBP7] [Locus Tag: KLMA_20139] [Chromosome: 2] [Map Location: ] [Description: ATP-dependent RNA helicase DBP7] [Gene Type: protein-coding]
XM_022822688	34714629 [Gene Symbol: AIP1] [Locus Tag: KLMA_20148] [Chromosome: 2] [Map Location: ] [Description: actin-interacting protein 1] [Gene Type: protein-coding]
XM_022822694	34714634 [Gene Symbol: AAT1] [Locus Tag: KLMA_20153] [Chromosome: 2] [Map Location: ] [Description: aspartate aminotransferase] [Gene Type: protein-coding]
XM_022822735	34714672 [Gene Symbol: NOP53] [Locus Tag: KLMA_20192] [Chromosome: 2] [Map Location: ] [Description: ribosome biogenesis protein NOP53] [Gene Type: protein-coding]
XM_022822741	34714677 [Gene Symbol: ATG5] [Locus Tag: KLMA_20199] [Chromosome: 2] [Map Location: ] [Description: autophagy protein 5] [Gene Type: protein-coding]
XM_022822744	34714680 [Gene Symbol: MET7] [Locus Tag: KLMA_20202] [Chromosome: 2] [Map Location: ] [Description: folylpolyglutamate synthase] [Gene Type: protein-coding]
XM_022817811	34714685 [Gene Symbol: RRD2] [Locus Tag: KLMA_20207] [Chromosome: 2] [Map Location: ] [Description: serine/threonine-protein phosphatase 2A activator 2] [Gene Type: protein-coding]
XM_022817838	34714710 [Gene Symbol: ARC40] [Locus Tag: KLMA_20232] [Chromosome: 2] [Map Location: ] [Description: actin-related protein 2/3 complex subunit 1] [Gene Type: protein-coding]
XM_022817839	34714711 [Gene Symbol: NSA1] [Locus Tag: KLMA_20233] [Chromosome: 2] [Map Location: ] [Description: hypothetical protein] [Gene Type: protein-coding]
XM_022817840	34714712 [Gene Symbol: CUE3] [Locus Tag: KLMA_20234] [Chromosome: 2] [Map Location: ] [Description: hypothetical protein] [Gene Type: protein-coding]
XM_022817877	34714745 [Gene Symbol: MON1] [Locus Tag: KLMA_20270] [Chromosome: 2] [Map Location: ] [Description: vacuolar fusion protein MON1] [Gene Type: protein-coding]
XM_022817898	34714764 [Gene Symbol: VPS20] [Locus Tag: KLMA_20289] [Chromosome: 2] [Map Location: ] [Description: vacuolar protein sorting-associated protein 20] [Gene Type: protein-coding]
XM_022817921	34714784 [Gene Symbol: CAF16] [Locus Tag: KLMA_20309] [Chromosome: 2] [Map Location: ] [Description: CCR4-associated factor 16] [Gene Type: protein-coding]
XM_022817926	34714789 [Gene Symbol: ZRC1] [Locus Tag: KLMA_20314] [Chromosome: 2] [Map Location: ] [Description: zinc/cadmium resistance protein] [Gene Type: protein-coding]
XM_022817933	34714795 [Gene Symbol: NOP58] [Locus Tag: KLMA_20320] [Chromosome: 2] [Map Location: ] [Description: nucleolar protein 58] [Gene Type: protein-coding]
XM_022817938	34714800 [Gene Symbol: RRG7] [Locus Tag: KLMA_20327] [Chromosome: 2] [Map Location: ] [Description: uncharacterized protein] [Gene Type: protein-coding]
XM_022817940	34714802 [Gene Symbol: CUS1] [Locus Tag: KLMA_20329] [Chromosome: 2] [Map Location: ] [Description: protein CUS1] [Gene Type: protein-coding]
XM_022817953	34714813 [Gene Symbol: PRE2] [Locus Tag: KLMA_20340] [Chromosome: 2] [Map Location: ] [Description: proteasome component PRE2] [Gene Type: protein-coding]
XM_022817972	34714831 [Gene Symbol: NOP12] [Locus Tag: KLMA_20359] [Chromosome: 2] [Map Location: ] [Description: nucleolar protein 12] [Gene Type: protein-coding]
XM_022818004	34714860 [Gene Symbol: RAM1] [Locus Tag: KLMA_20389] [Chromosome: 2] [Map Location: ] [Description: protein farnesyltransferase subunit beta] [Gene Type: protein-coding]
XM_022818026	34714880 [Gene Symbol: LSG1] [Locus Tag: KLMA_20409] [Chromosome: 2] [Map Location: ] [Description: large subunit GTPase 1] [Gene Type: protein-coding]
XM_022818028	34714882 [Gene Symbol: ENP1] [Locus Tag: KLMA_20411] [Chromosome: 2] [Map Location: ] [Description: essential nuclear protein 1] [Gene Type: protein-coding]
XM_022818031	34714883 [Gene Symbol: SRM1] [Locus Tag: KLMA_20412] [Chromosome: 2] [Map Location: ] [Description: regulator of chromosome condensation] [Gene Type: protein-coding]
XM_022818033	34714885 [Gene Symbol: ARO4] [Locus Tag: KLMA_20414] [Chromosome: 2] [Map Location: ] [Description: phospho-2-dehydro-3-deoxyheptonate aldolase] [Gene Type: protein-coding]
XM_022818040	34714892 [Gene Symbol: MCH1] [Locus Tag: KLMA_20423] [Chromosome: 2] [Map Location: ] [Description: probable transporter MCH1] [Gene Type: protein-coding]
XM_022818042	34714893 [Gene Symbol: SEC61] [Locus Tag: KLMA_20424] [Chromosome: 2] [Map Location: ] [Description: protein transport protein SEC61 subunit alpha] [Gene Type: protein-coding]
XM_022818098	34714944 [Gene Symbol: STP22] [Locus Tag: KLMA_20476] [Chromosome: 2] [Map Location: ] [Description: suppressor protein STP22 of temperature-sensitive alpha-factor receptor and arginine permease] [Gene Type: protein-coding]
XM_022818100	34714946 [Gene Symbol: CBF5] [Locus Tag: KLMA_20478] [Chromosome: 2] [Map Location: ] [Description: centromere/microtubule-binding protein CBF5] [Gene Type: protein-coding]
XM_022818104	34714950 [Gene Symbol: RLP7] [Locus Tag: KLMA_20482] [Chromosome: 2] [Map Location: ] [Description: ribosome biogenesis protein RLP7] [Gene Type: protein-coding]
XM_022818121	34714965 [Gene Symbol: GAB1] [Locus Tag: KLMA_20497] [Chromosome: 2] [Map Location: ] [Description: GPI transamidase component GAB1] [Gene Type: protein-coding]
XM_022818124	34714968 [Gene Symbol: HDA3] [Locus Tag: KLMA_20500] [Chromosome: 2] [Map Location: ] [Description: HDA1 complex subunit 3] [Gene Type: protein-coding]
XM_022818182	34715020 [Gene Symbol: RMT2] [Locus Tag: KLMA_20552] [Chromosome: 2] [Map Location: ] [Description: arginine N-methyltransferase 2] [Gene Type: protein-coding]
XM_022818241	34715073 [Gene Symbol: CTS2] [Locus Tag: KLMA_20612] [Chromosome: 2] [Map Location: ] [Description: sporulation-specific chitinase 2] [Gene Type: protein-coding]
XM_022818242	34715074 [Gene Symbol: LEO1] [Locus Tag: KLMA_20613] [Chromosome: 2] [Map Location: ] [Description: RNA polymerase-associated protein LEO1] [Gene Type: protein-coding]
XM_022818257	34715087 [Gene Symbol: MDJ2] [Locus Tag: KLMA_20626] [Chromosome: 2] [Map Location: ] [Description: uncharacterized protein] [Gene Type: protein-coding]
XM_022818261	34715091 [Gene Symbol: NOP8] [Locus Tag: KLMA_20630] [Chromosome: 2] [Map Location: ] [Description: 60S ribosome subunit biogenesis protein NOP8] [Gene Type: protein-coding]
XM_022818268	34715097 [Gene Symbol: DCP1] [Locus Tag: KLMA_20636] [Chromosome: 2] [Map Location: ] [Description: mRNA-decapping enzyme subunit 1] [Gene Type: protein-coding]
XM_022818283	34715111 [Gene Symbol: GET3] [Locus Tag: KLMA_20650] [Chromosome: 2] [Map Location: ] [Description: ATPase GET3] [Gene Type: protein-coding]
XM_022818291	34715118 [Gene Symbol: PMT1] [Locus Tag: KLMA_20657] [Chromosome: 2] [Map Location: ] [Description: dolichyl-phosphate-mannose--protein mannosyltransferase 1] [Gene Type: protein-coding]
XM_022818297	34715123 [Gene Symbol: UTP14] [Locus Tag: KLMA_20662] [Chromosome: 2] [Map Location: ] [Description: U3 small nucleolar RNA-associated protein 14] [Gene Type: protein-coding]
XM_022819527	34716225 [Gene Symbol: gcp] [Locus Tag: KLMA_40237] [Chromosome: 4] [Map Location: ] [Description: putative glycoprotein endopeptidase KAE1] [Gene Type: protein-coding]
XM_022818319	34715143 [Gene Symbol: MPP10] [Locus Tag: KLMA_20682] [Chromosome: 2] [Map Location: ] [Description: U3 small nucleolar RNA-associated protein MPP10] [Gene Type: protein-coding]
XM_022818320	34715144 [Gene Symbol: NOC3] [Locus Tag: KLMA_20683] [Chromosome: 2] [Map Location: ] [Description: nucleolar complex-associated protein 3] [Gene Type: protein-coding]
XM_022818324	34715148 [Gene Symbol: GPI14] [Locus Tag: KLMA_20687] [Chromosome: 2] [Map Location: ] [Description: GPI mannosyltransferase 1] [Gene Type: protein-coding]
XM_022818325	34715149 [Gene Symbol: SKI6] [Locus Tag: KLMA_20688] [Chromosome: 2] [Map Location: ] [Description: exosome complex component SKI6] [Gene Type: protein-coding]
XM_022818326	34715150 [Gene Symbol: FYV8] [Locus Tag: KLMA_20689] [Chromosome: 2] [Map Location: ] [Description: protein FYV8] [Gene Type: protein-coding]
XM_022818358	34715179 [Gene Symbol: YAR1] [Locus Tag: KLMA_20720] [Chromosome: 2] [Map Location: ] [Description: ankyrin repeat-containing protein YAR1] [Gene Type: protein-coding]
XM_022818373	34715192 [Gene Symbol: RRI1] [Locus Tag: KLMA_20733] [Chromosome: 2] [Map Location: ] [Description: COP9 signalosome complex subunit 5] [Gene Type: protein-coding]
XM_022818376	34715194 [Gene Symbol: UBP10] [Locus Tag: KLMA_20735] [Chromosome: 2] [Map Location: ] [Description: ubiquitin carboxyl-terminal hydrolase 10] [Gene Type: protein-coding]
XM_022818380	34715198 [Gene Symbol: IPI3] [Locus Tag: KLMA_20739] [Chromosome: 2] [Map Location: ] [Description: pre-rRNA-processing protein IPI3] [Gene Type: protein-coding]
XM_022818447	34715259 [Gene Symbol: RUD3] [Locus Tag: KLMA_20803] [Chromosome: 2] [Map Location: ] [Description: GRIP domain-containing protein RUD3] [Gene Type: protein-coding]
XM_022818455	34715266 [Gene Symbol: NAN1] [Locus Tag: KLMA_20810] [Chromosome: 2] [Map Location: ] [Description: NET1-associated nuclear protein 1] [Gene Type: protein-coding]
XM_022818514	34715319 [Gene Symbol: MIR1] [Locus Tag: KLMA_30025] [Chromosome: 3] [Map Location: ] [Description: mitochondrial phosphate carrier protein] [Gene Type: protein-coding]
XM_022818516	34715321 [Gene Symbol: DOA1] [Locus Tag: KLMA_30027] [Chromosome: 3] [Map Location: ] [Description: protein DOA1] [Gene Type: protein-coding]
XM_022818517	34715322 [Gene Symbol: SAC1] [Locus Tag: KLMA_30028] [Chromosome: 3] [Map Location: ] [Description: phosphoinositide phosphatase SAC1] [Gene Type: protein-coding]
XM_022818528	34715332 [Gene Symbol: AIM27] [Locus Tag: KLMA_30038] [Chromosome: 3] [Map Location: ] [Description: ER membrane protein complex subunit 3] [Gene Type: protein-coding]
XM_022818532	34715335 [Gene Symbol: LIA1] [Locus Tag: KLMA_30041] [Chromosome: 3] [Map Location: ] [Description: deoxyhypusine hydroxylase] [Gene Type: protein-coding]
XM_022818535	34715338 [Gene Symbol: RFC2] [Locus Tag: KLMA_30044] [Chromosome: 3] [Map Location: ] [Description: replication factor C subunit 2] [Gene Type: protein-coding]
XM_022818555	34715356 [Gene Symbol: MRP4] [Locus Tag: KLMA_30062] [Chromosome: 3] [Map Location: ] [Description: 37S ribosomal protein MRP4] [Gene Type: protein-coding]
XM_022818558	34715359 [Gene Symbol: CAP1] [Locus Tag: KLMA_30065] [Chromosome: 3] [Map Location: ] [Description: F-actin-capping protein subunit alpha] [Gene Type: protein-coding]
XM_022818565	34715365 [Gene Symbol: VPS1] [Locus Tag: KLMA_30071] [Chromosome: 3] [Map Location: ] [Description: vacuolar protein sorting-associated protein 1] [Gene Type: protein-coding]
XM_022818578	34715377 [Gene Symbol: RRS1] [Locus Tag: KLMA_30083] [Chromosome: 3] [Map Location: ] [Description: regulator of ribosome biosynthesis] [Gene Type: protein-coding]
XM_022818604	34715400 [Gene Symbol: SHE2] [Locus Tag: KLMA_30108] [Chromosome: 3] [Map Location: ] [Description: uncharacterized protein] [Gene Type: protein-coding]
XM_022818626	34715419 [Gene Symbol: CFT2] [Locus Tag: KLMA_30130] [Chromosome: 3] [Map Location: ] [Description: cleavage factor two protein 2] [Gene Type: protein-coding]
XM_022818643	34715434 [Gene Symbol: MRPL2] [Locus Tag: KLMA_30147] [Chromosome: 3] [Map Location: ] [Description: 60S ribosomal protein L2] [Gene Type: protein-coding]
XM_022818648	34715439 [Gene Symbol: SPO1] [Locus Tag: KLMA_30152] [Chromosome: 3] [Map Location: ] [Description: putative meiotic phospholipase SPO1] [Gene Type: protein-coding]
XM_022818649	34715440 [Gene Symbol: TEF3] [Locus Tag: KLMA_30153] [Chromosome: 3] [Map Location: ] [Description: elongation factor 3] [Gene Type: protein-coding]
XM_022818667	34715456 [Gene Symbol: TRL1] [Locus Tag: KLMA_30170] [Chromosome: 3] [Map Location: ] [Description: tRNA ligase] [Gene Type: protein-coding]
XM_022818690	34715477 [Gene Symbol: NAM8] [Locus Tag: KLMA_30191] [Chromosome: 3] [Map Location: ] [Description: protein NAM8] [Gene Type: protein-coding]
XM_022818715	34715499 [Gene Symbol: HGH1] [Locus Tag: KLMA_30214] [Chromosome: 3] [Map Location: ] [Description: protein HGH1] [Gene Type: protein-coding]
XM_022818720	34715503 [Gene Symbol: SDO1] [Locus Tag: KLMA_30219] [Chromosome: 3] [Map Location: ] [Description: ribosome maturation protein SDO1] [Gene Type: protein-coding]
XM_022818722	34715505 [Gene Symbol: YEH2] [Locus Tag: KLMA_30221] [Chromosome: 3] [Map Location: ] [Description: sterol esterase 2] [Gene Type: protein-coding]
XM_022818723	34715506 [Gene Symbol: DCAF13] [Locus Tag: KLMA_30222] [Chromosome: 3] [Map Location: ] [Description: protein SOF1] [Gene Type: protein-coding]
XM_022818731	34715513 [Gene Symbol: DRS1] [Locus Tag: KLMA_30229] [Chromosome: 3] [Map Location: ] [Description: ATP-dependent RNA helicase DRS1] [Gene Type: protein-coding]
XM_022818788	34715565 [Gene Symbol: CYCK] [Locus Tag: KLMA_30284] [Chromosome: 3] [Map Location: ] [Description: cytochrome c] [Gene Type: protein-coding]
XM_022818810	34715584 [Gene Symbol: ATP20] [Locus Tag: KLMA_30306] [Chromosome: 3] [Map Location: ] [Description: ATP synthase subunit g] [Gene Type: protein-coding]
XM_022818811	34715585 [Gene Symbol: ROK1] [Locus Tag: KLMA_30307] [Chromosome: 3] [Map Location: ] [Description: ATP-dependent RNA helicase ROK1] [Gene Type: protein-coding]
XM_022818870	34715639 [Gene Symbol: PDR12] [Locus Tag: KLMA_30363] [Chromosome: 3] [Map Location: ] [Description: ATP-dependent permease PDR12] [Gene Type: protein-coding]
XM_022818903	34715669 [Gene Symbol: MAK5] [Locus Tag: KLMA_30393] [Chromosome: 3] [Map Location: ] [Description: ATP-dependent RNA helicase MAK5] [Gene Type: protein-coding]
XM_022818911	34715676 [Gene Symbol: RRP45] [Locus Tag: KLMA_30400] [Chromosome: 3] [Map Location: ] [Description: exosome complex component RRP45] [Gene Type: protein-coding]
XM_022818948	34715708 [Gene Symbol: BFR2] [Locus Tag: KLMA_30432] [Chromosome: 3] [Map Location: ] [Description: protein BFR2] [Gene Type: protein-coding]
XM_022818951	34715711 [Gene Symbol: PRO1] [Locus Tag: KLMA_30435] [Chromosome: 3] [Map Location: ] [Description: glutamate 5-kinase] [Gene Type: protein-coding]
XM_022818954	34715713 [Gene Symbol: GPI11] [Locus Tag: KLMA_30437] [Chromosome: 3] [Map Location: ] [Description: glycosylphosphatidylinositol anchor biosynthesis protein 11] [Gene Type: protein-coding]
XM_022818958	34715717 [Gene Symbol: FYV4] [Locus Tag: KLMA_30441] [Chromosome: 3] [Map Location: ] [Description: protein FYV4] [Gene Type: protein-coding]
XM_022818976	34715733 [Gene Symbol: MEX67] [Locus Tag: KLMA_30457] [Chromosome: 3] [Map Location: ] [Description: mRNA export factor MEX67] [Gene Type: protein-coding]
XM_022818980	34715737 [Gene Symbol: SPT14] [Locus Tag: KLMA_30461] [Chromosome: 3] [Map Location: ] [Description: phosphatidylinositol N-acetylglucosaminyltransferase GPI3 subunit] [Gene Type: protein-coding]
XM_022818986	34715742 [Gene Symbol: RPT4] [Locus Tag: KLMA_30466] [Chromosome: 3] [Map Location: ] [Description: 26S protease subunit RPT4] [Gene Type: protein-coding]
XM_022819011	34715764 [Gene Symbol: MRPL50] [Locus Tag: KLMA_30489] [Chromosome: 3] [Map Location: ] [Description: 54S ribosomal protein L50] [Gene Type: protein-coding]
XM_022819012	34715765 [Gene Symbol: RSC6] [Locus Tag: KLMA_30490] [Chromosome: 3] [Map Location: ] [Description: transcription regulatory protein SNF12] [Gene Type: protein-coding]
XM_022819015	34715768 [Gene Symbol: PWP2] [Locus Tag: KLMA_30493] [Chromosome: 3] [Map Location: ] [Description: periodic tryptophan protein 2] [Gene Type: protein-coding]
XM_022819031	34715781 [Gene Symbol: SLX9] [Locus Tag: KLMA_30507] [Chromosome: 3] [Map Location: ] [Description: ribosome biogenesis protein SLX9] [Gene Type: protein-coding]
XM_022819034	34715784 [Gene Symbol: DBP3] [Locus Tag: KLMA_30511] [Chromosome: 3] [Map Location: ] [Description: ATP-dependent RNA helicase DBP3] [Gene Type: protein-coding]
XM_022819044	34715793 [Gene Symbol: rplE] [Locus Tag: KLMA_30520] [Chromosome: 3] [Map Location: ] [Description: 54S ribosomal protein L7] [Gene Type: protein-coding]
XM_022819048	34715797 [Gene Symbol: PRP42] [Locus Tag: KLMA_30525] [Chromosome: 3] [Map Location: ] [Description: U1 small nuclear ribonucleoprotein component PRP42] [Gene Type: protein-coding]
XM_022819072	34715819 [Gene Symbol: RRP3] [Locus Tag: KLMA_30548] [Chromosome: 3] [Map Location: ] [Description: ATP-dependent rRNA helicase RRP3] [Gene Type: protein-coding]
XM_022819073	34715820 [Gene Symbol: SSF1] [Locus Tag: KLMA_30549] [Chromosome: 3] [Map Location: ] [Description: ribosome biogenesis protein SSF2] [Gene Type: protein-coding]
XM_022819076	34715822 [Gene Symbol: SEC18] [Locus Tag: KLMA_30551] [Chromosome: 3] [Map Location: ] [Description: vesicular-fusion protein SEC18] [Gene Type: protein-coding]
XM_022819094	34715839 [Gene Symbol: KTI12] [Locus Tag: KLMA_30568] [Chromosome: 3] [Map Location: ] [Description: protein KTI12] [Gene Type: protein-coding]
XM_022819117	34715859 [Gene Symbol: GCV3] [Locus Tag: KLMA_30589] [Chromosome: 3] [Map Location: ] [Description: glycine cleavage system H protein] [Gene Type: protein-coding]
XM_022819136	34715876 [Gene Symbol: TRM8] [Locus Tag: KLMA_30606] [Chromosome: 3] [Map Location: ] [Description: tRNA (guanine-N(7)-)-methyltransferase] [Gene Type: protein-coding]
XM_022821942	34718395 [Gene Symbol: SCW4] [Locus Tag: KLMA_80198] [Chromosome: 8] [Map Location: ] [Description: probable family 17 glucosidase SCW4] [Gene Type: protein-coding]
XM_022819143	34715881 [Gene Symbol: SUA5] [Locus Tag: KLMA_30612] [Chromosome: 3] [Map Location: ] [Description: protein SUA5] [Gene Type: protein-coding]
XM_022819180	34715915 [Gene Symbol: SME1] [Locus Tag: KLMA_30646] [Chromosome: 3] [Map Location: ] [Description: small nuclear ribonucleoprotein E] [Gene Type: protein-coding]
XM_022819183	34715918 [Gene Symbol: PUP1] [Locus Tag: KLMA_30649] [Chromosome: 3] [Map Location: ] [Description: proteasome component PUP1] [Gene Type: protein-coding]
XM_022819214	34715946 [Gene Symbol: ARB1] [Locus Tag: KLMA_30677] [Chromosome: 3] [Map Location: ] [Description: ABC transporter ATP-binding protein ARB1] [Gene Type: protein-coding]
XM_022819266	34715992 [Gene Symbol: SNZ3] [Locus Tag: KLMA_30724] [Chromosome: 3] [Map Location: ] [Description: probable pyridoxine biosynthesis protein SNZ3] [Gene Type: protein-coding]
XM_022819286	34716010 [Gene Symbol: POP2] [Locus Tag: KLMA_40013] [Chromosome: 4] [Map Location: ] [Description: nucleolar GTP-binding protein 2] [Gene Type: protein-coding]
XM_022819338	34716058 [Gene Symbol: JLP2] [Locus Tag: KLMA_40063] [Chromosome: 4] [Map Location: ] [Description: protein JLP2] [Gene Type: protein-coding]
XM_022819339	34716059 [Gene Symbol: RRB1] [Locus Tag: KLMA_40064] [Chromosome: 4] [Map Location: ] [Description: ribosome assembly protein RRB1] [Gene Type: protein-coding]
XM_022819347	34716066 [Gene Symbol: RSC58] [Locus Tag: KLMA_40071] [Chromosome: 4] [Map Location: ] [Description: chromatin structure-remodeling complex protein RSC58] [Gene Type: protein-coding]
XM_022819348	34716067 [Gene Symbol: ECM16] [Locus Tag: KLMA_40072] [Chromosome: 4] [Map Location: ] [Description: probable ATP-dependent RNA helicase DHR1] [Gene Type: protein-coding]
XM_022819349	34716068 [Gene Symbol: SAS2] [Locus Tag: KLMA_40073] [Chromosome: 4] [Map Location: ] [Description: histone acetyltransferase SAS2] [Gene Type: protein-coding]
XM_022819394	34716106 [Gene Symbol: ORC2] [Locus Tag: KLMA_40113] [Chromosome: 4] [Map Location: ] [Description: origin recognition complex subunit 2] [Gene Type: protein-coding]
XM_022819395	34716107 [Gene Symbol: RPC11] [Locus Tag: KLMA_40114] [Chromosome: 4] [Map Location: ] [Description: DNA-directed RNA polymerase III subunit RPC10] [Gene Type: protein-coding]
XM_022819403	34716114 [Gene Symbol: TRM7] [Locus Tag: KLMA_40121] [Chromosome: 4] [Map Location: ] [Description: tRNA (uridine-2'-O-)-methyltransferase TRM7] [Gene Type: protein-coding]
XM_022819436	34716144 [Gene Symbol: DPB4] [Locus Tag: KLMA_40151] [Chromosome: 4] [Map Location: ] [Description: DNA polymerase epsilon subunit D] [Gene Type: protein-coding]
XM_022819446	34716153 [Gene Symbol: SWF1] [Locus Tag: KLMA_40160] [Chromosome: 4] [Map Location: ] [Description: palmitoyltransferase SWF1] [Gene Type: protein-coding]
XM_022819448	34716155 [Gene Symbol: MTC5] [Locus Tag: KLMA_40162] [Chromosome: 4] [Map Location: ] [Description: uncharacterized protein] [Gene Type: protein-coding]
XM_022819453	34716159 [Gene Symbol: SEN2] [Locus Tag: KLMA_40167] [Chromosome: 4] [Map Location: ] [Description: tRNA-splicing endonuclease subunit SEN2] [Gene Type: protein-coding]
XM_022819470	34716175 [Gene Symbol: SEC22] [Locus Tag: KLMA_40183] [Chromosome: 4] [Map Location: ] [Description: protein transport protein SEC22] [Gene Type: protein-coding]
XM_022819472	34716177 [Gene Symbol: GET4] [Locus Tag: KLMA_40185] [Chromosome: 4] [Map Location: ] [Description: uncharacterized protein] [Gene Type: protein-coding]
XM_022819475	34716178 [Gene Symbol: SEY1] [Locus Tag: KLMA_40186] [Chromosome: 4] [Map Location: ] [Description: protein SEY1] [Gene Type: protein-coding]
XM_022819478	34716181 [Gene Symbol: RPS28] [Locus Tag: KLMA_40189] [Chromosome: 4] [Map Location: ] [Description: 40S ribosomal protein S28] [Gene Type: protein-coding]
XM_022819517	34716216 [Gene Symbol: UTP10] [Locus Tag: KLMA_40228] [Chromosome: 4] [Map Location: ] [Description: U3 small nucleolar RNA-associated protein 10] [Gene Type: protein-coding]
XM_022819519	34716217 [Gene Symbol: GMH1] [Locus Tag: KLMA_40229] [Chromosome: 4] [Map Location: ] [Description: protein GMH1] [Gene Type: protein-coding]
XM_022819524	34716222 [Gene Symbol: CCT7] [Locus Tag: KLMA_40234] [Chromosome: 4] [Map Location: ] [Description: T-complex protein 1 subunit eta] [Gene Type: protein-coding]
XM_022819531	34716228 [Gene Symbol: GAR1] [Locus Tag: KLMA_40240] [Chromosome: 4] [Map Location: ] [Description: H/ACA ribonucleoprotein complex subunit 1] [Gene Type: protein-coding]
XM_022819543	34716239 [Gene Symbol: CIC1] [Locus Tag: KLMA_40251] [Chromosome: 4] [Map Location: ] [Description: proteasome-interacting protein CIC1] [Gene Type: protein-coding]
XM_022819558	34716253 [Gene Symbol: MRP1] [Locus Tag: KLMA_40265] [Chromosome: 4] [Map Location: ] [Description: 37S ribosomal protein MRP1] [Gene Type: protein-coding]
XM_022819577	34716270 [Gene Symbol: CCT3] [Locus Tag: KLMA_40283] [Chromosome: 4] [Map Location: ] [Description: T-complex protein 1 subunit gamma] [Gene Type: protein-coding]
XM_022819586	34716277 [Gene Symbol: DPH5] [Locus Tag: KLMA_40290] [Chromosome: 4] [Map Location: ] [Description: diphthine synthase] [Gene Type: protein-coding]
XM_022819598	34716288 [Gene Symbol: ERB1] [Locus Tag: KLMA_40302] [Chromosome: 4] [Map Location: ] [Description: ribosome biogenesis protein ERB1] [Gene Type: protein-coding]
XM_022819613	34716302 [Gene Symbol: ELM1] [Locus Tag: KLMA_40316] [Chromosome: 4] [Map Location: ] [Description: serine/threonine protein kinase family protein] [Gene Type: protein-coding]
XM_022819631	34716318 [Gene Symbol: PAT1] [Locus Tag: KLMA_40332] [Chromosome: 4] [Map Location: ] [Description: DNA topoisomerase 2-associated protein PAT1] [Gene Type: protein-coding]
XM_022819665	34716349 [Gene Symbol: PAN3] [Locus Tag: KLMA_40363] [Chromosome: 4] [Map Location: ] [Description: PAB-dependent poly(A)-specific ribonuclease subunit PAN3] [Gene Type: protein-coding]
XM_022819670	34716354 [Gene Symbol: LYS1] [Locus Tag: KLMA_40368] [Chromosome: 4] [Map Location: ] [Description: NAD-binding saccharopine dehydrogenase] [Gene Type: protein-coding]
XM_022819671	34716355 [Gene Symbol: MAK11] [Locus Tag: KLMA_40369] [Chromosome: 4] [Map Location: ] [Description: protein MAK11] [Gene Type: protein-coding]
XM_022819678	34716361 [Gene Symbol: IMP4] [Locus Tag: KLMA_40375] [Chromosome: 4] [Map Location: ] [Description: U3 small nucleolar ribonucleoprotein protein IMP4] [Gene Type: protein-coding]
XM_022819703	34716383 [Gene Symbol: KRI1] [Locus Tag: KLMA_40397] [Chromosome: 4] [Map Location: ] [Description: protein KRI1] [Gene Type: protein-coding]
XM_022819739	34716416 [Gene Symbol: DBP8] [Locus Tag: KLMA_40430] [Chromosome: 4] [Map Location: ] [Description: ATP-dependent RNA helicase DBP8] [Gene Type: protein-coding]
XM_022819755	34716430 [Gene Symbol: FPR3] [Locus Tag: KLMA_40444] [Chromosome: 4] [Map Location: ] [Description: FK506-binding protein 3] [Gene Type: protein-coding]
XM_022819765	34716439 [Gene Symbol: DUS4] [Locus Tag: KLMA_40453] [Chromosome: 4] [Map Location: ] [Description: tRNA-dihydrouridine synthase 4] [Gene Type: protein-coding]
XM_022819788	34716460 [Gene Symbol: PZF1] [Locus Tag: KLMA_40474] [Chromosome: 4] [Map Location: ] [Description: transcription factor IIIA] [Gene Type: protein-coding]
XM_022819808	34716477 [Gene Symbol: HOM6] [Locus Tag: KLMA_40491] [Chromosome: 4] [Map Location: ] [Description: homoserine dehydrogenase] [Gene Type: protein-coding]
XM_022819821	34716489 [Gene Symbol: UTP9] [Locus Tag: KLMA_40503] [Chromosome: 4] [Map Location: ] [Description: U3 small nucleolar RNA-associated protein 9] [Gene Type: protein-coding]
XM_022819822	34716490 [Gene Symbol: NMD5] [Locus Tag: KLMA_40504] [Chromosome: 4] [Map Location: ] [Description: nonsense-mediated mRNA decay protein 5] [Gene Type: protein-coding]
XM_022819857	34716522 [Gene Symbol: NPY1] [Locus Tag: KLMA_40536] [Chromosome: 4] [Map Location: ] [Description: NADH pyrophosphatase] [Gene Type: protein-coding]
XM_022819868	34716532 [Gene Symbol: NIP7] [Locus Tag: KLMA_40546] [Chromosome: 4] [Map Location: ] [Description: 60S ribosome subunit biogenesis protein NIP7] [Gene Type: protein-coding]
XM_022819869	34716533 [Gene Symbol: PUS1] [Locus Tag: KLMA_40547] [Chromosome: 4] [Map Location: ] [Description: tRNA pseudouridine synthase 1] [Gene Type: protein-coding]
XM_022819878	34716541 [Gene Symbol: BMS1] [Locus Tag: KLMA_40555] [Chromosome: 4] [Map Location: ] [Description: ribosome biogenesis protein BMS1] [Gene Type: protein-coding]
XM_022819899	34716560 [Gene Symbol: TSA1] [Locus Tag: KLMA_40574] [Chromosome: 4] [Map Location: ] [Description: peroxiredoxin TSA1] [Gene Type: protein-coding]
XM_022819931	34716588 [Gene Symbol: NPL3] [Locus Tag: KLMA_40602] [Chromosome: 4] [Map Location: ] [Description: heterogeneous nuclear ribonucleoprotein A3] [Gene Type: protein-coding]
XM_022819933	34716590 [Gene Symbol: ERV25] [Locus Tag: KLMA_40604] [Chromosome: 4] [Map Location: ] [Description: endoplasmic reticulum vesicle protein 25] [Gene Type: protein-coding]
XM_022819950	34716605 [Gene Symbol: PRP43] [Locus Tag: KLMA_40619] [Chromosome: 4] [Map Location: ] [Description: pre-mRNA-splicing factor ATP-dependent RNA helicase PRP43] [Gene Type: protein-coding]
XM_022819983	34716636 [Gene Symbol: GDH3] [Locus Tag: KLMA_50019] [Chromosome: 5] [Map Location: ] [Description: NADP-specific glutamate dehydrogenase 2] [Gene Type: protein-coding]
XM_022820008	34716658 [Gene Symbol: TFB2] [Locus Tag: KLMA_50042] [Chromosome: 5] [Map Location: ] [Description: RNA polymerase II transcription factor B subunit 2] [Gene Type: protein-coding]
XM_022820011	34716661 [Gene Symbol: NOC2] [Locus Tag: KLMA_50045] [Chromosome: 5] [Map Location: ] [Description: nucleolar complex protein 2] [Gene Type: protein-coding]
XM_022821957	34718409 [Gene Symbol: VPS21] [Locus Tag: KLMA_80212] [Chromosome: 8] [Map Location: ] [Description: vacuolar protein sorting-associated protein 21] [Gene Type: protein-coding]
XM_022820023	34716672 [Gene Symbol: HSM3] [Locus Tag: KLMA_50056] [Chromosome: 5] [Map Location: ] [Description: DNA mismatch repair protein HSM3] [Gene Type: protein-coding]
XM_022820024	34716673 [Gene Symbol: MTR4] [Locus Tag: KLMA_50057] [Chromosome: 5] [Map Location: ] [Description: ATP-dependent RNA helicase DOB1] [Gene Type: protein-coding]
XM_022820037	34716683 [Gene Symbol: BNA3] [Locus Tag: KLMA_50067] [Chromosome: 5] [Map Location: ] [Description: probable kynurenine--oxoglutarate transaminase BNA3] [Gene Type: protein-coding]
XM_022820057	34716701 [Gene Symbol: UTP18] [Locus Tag: KLMA_50085] [Chromosome: 5] [Map Location: ] [Description: U3 small nucleolar RNA-associated protein 18] [Gene Type: protein-coding]
XM_022820068	34716711 [Gene Symbol: AIM22] [Locus Tag: KLMA_50095] [Chromosome: 5] [Map Location: ] [Description: putative lipoate-protein ligase A] [Gene Type: protein-coding]
XM_022820072	34716715 [Gene Symbol: RPA43] [Locus Tag: KLMA_50099] [Chromosome: 5] [Map Location: ] [Description: DNA-directed RNA polymerase I subunit RPA43] [Gene Type: protein-coding]
XM_022820076	34716718 [Gene Symbol: TEA1] [Locus Tag: KLMA_50102] [Chromosome: 5] [Map Location: ] [Description: TY1 enhancer activator] [Gene Type: protein-coding]
XM_022820092	34716733 [Gene Symbol: DRS2] [Locus Tag: KLMA_50118] [Chromosome: 5] [Map Location: ] [Description: probable phospholipid-transporting ATPase DRS2] [Gene Type: protein-coding]
XM_022820093	34716734 [Gene Symbol: MAK16] [Locus Tag: KLMA_50119] [Chromosome: 5] [Map Location: ] [Description: protein MAK16] [Gene Type: protein-coding]
XM_022820101	34716741 [Gene Symbol: TCP1] [Locus Tag: KLMA_50126] [Chromosome: 5] [Map Location: ] [Description: T-complex protein 1 subunit alpha] [Gene Type: protein-coding]
XM_022820103	34716743 [Gene Symbol: GCD6] [Locus Tag: KLMA_50128] [Chromosome: 5] [Map Location: ] [Description: translation initiation factor eIF-2B subunit epsilon] [Gene Type: protein-coding]
XM_022820109	34716748 [Gene Symbol: SEC72] [Locus Tag: KLMA_50133] [Chromosome: 5] [Map Location: ] [Description: translocation protein SEC72] [Gene Type: protein-coding]
XM_022820115	34716754 [Gene Symbol: ENP2] [Locus Tag: KLMA_50140] [Chromosome: 5] [Map Location: ] [Description: ribosome biogenesis protein ENP2] [Gene Type: protein-coding]
XM_022820120	34716758 [Gene Symbol: ALG13] [Locus Tag: KLMA_50144] [Chromosome: 5] [Map Location: ] [Description: UDP-N-acetylglucosamine transferase subunit ALG13] [Gene Type: protein-coding]
XM_022820124	34716762 [Gene Symbol: ATE1] [Locus Tag: KLMA_50148] [Chromosome: 5] [Map Location: ] [Description: arginyl-tRNA--protein transferase 1] [Gene Type: protein-coding]
XM_022820137	34716774 [Gene Symbol: POB3] [Locus Tag: KLMA_50162] [Chromosome: 5] [Map Location: ] [Description: FACT complex subunit POB3] [Gene Type: protein-coding]
XM_022820186	34716816 [Gene Symbol: MSP1] [Locus Tag: KLMA_50207] [Chromosome: 5] [Map Location: ] [Description: protein MSP1] [Gene Type: protein-coding]
XM_022820187	34716817 [Gene Symbol: SGD1] [Locus Tag: KLMA_50208] [Chromosome: 5] [Map Location: ] [Description: MIF4G domain family protein] [Gene Type: protein-coding]
XM_022820250	34716875 [Gene Symbol: WRS1] [Locus Tag: KLMA_50269] [Chromosome: 5] [Map Location: ] [Description: tryptophanyl-tRNA synthetase] [Gene Type: protein-coding]
XM_022820253	34716876 [Gene Symbol: RIB3] [Locus Tag: KLMA_50270] [Chromosome: 5] [Map Location: ] [Description: 3,4-dihydroxy-2-butanone 4-phosphate synthase] [Gene Type: protein-coding]
XM_022820261	34716884 [Gene Symbol: VHT1] [Locus Tag: KLMA_50278] [Chromosome: 5] [Map Location: ] [Description: vitamin H transporter] [Gene Type: protein-coding]
XM_022820264	34716886 [Gene Symbol: SPT4] [Locus Tag: KLMA_50280] [Chromosome: 5] [Map Location: ] [Description: transcription elongation factor SPT4] [Gene Type: protein-coding]
XM_022820294	34716914 [Gene Symbol: NMT1] [Locus Tag: KLMA_50308] [Chromosome: 5] [Map Location: ] [Description: glycylpeptide N-tetradecanoyltransferase] [Gene Type: protein-coding]
XM_022820295	34716915 [Gene Symbol: PWP1] [Locus Tag: KLMA_50309] [Chromosome: 5] [Map Location: ] [Description: periodic tryptophan protein 1] [Gene Type: protein-coding]
XM_022820303	34716922 [Gene Symbol: NRP1] [Locus Tag: KLMA_50316] [Chromosome: 5] [Map Location: ] [Description: asparagine-rich protein; Protein ARP] [Gene Type: protein-coding]
XM_022820304	34716923 [Gene Symbol: FAP7] [Locus Tag: KLMA_50317] [Chromosome: 5] [Map Location: ] [Description: putative adenylate kinase FAP7] [Gene Type: protein-coding]
XM_022820305	34716924 [Gene Symbol: CDC36] [Locus Tag: KLMA_50318] [Chromosome: 5] [Map Location: ] [Description: general negative regulator of transcription subunit 2] [Gene Type: protein-coding]
XM_022820341	34716956 [Gene Symbol: MRPL35] [Locus Tag: KLMA_50350] [Chromosome: 5] [Map Location: ] [Description: 54S ribosomal protein L35] [Gene Type: protein-coding]
XM_022820347	34716962 [Gene Symbol: UTP4] [Locus Tag: KLMA_50356] [Chromosome: 5] [Map Location: ] [Description: U3 small nucleolar RNA-associated protein 4] [Gene Type: protein-coding]
XM_022820370	34716982 [Gene Symbol: PAC2] [Locus Tag: KLMA_50377] [Chromosome: 5] [Map Location: ] [Description: protein PAC2] [Gene Type: protein-coding]
XM_022820371	34716983 [Gene Symbol: NUG1] [Locus Tag: KLMA_50378] [Chromosome: 5] [Map Location: ] [Description: nuclear GTP-binding protein NUG1] [Gene Type: protein-coding]
XM_022820376	34716987 [Gene Symbol: FMP52] [Locus Tag: KLMA_50382] [Chromosome: 5] [Map Location: ] [Description: protein FMP52] [Gene Type: protein-coding]
XM_022820378	34716989 [Gene Symbol: PMI40] [Locus Tag: KLMA_50384] [Chromosome: 5] [Map Location: ] [Description: mannose-6-phosphate isomerase] [Gene Type: protein-coding]
XM_022820379	34716990 [Gene Symbol: NOP16] [Locus Tag: KLMA_50385] [Chromosome: 5] [Map Location: ] [Description: nucleolar protein 16] [Gene Type: protein-coding]
XM_022820380	34716991 [Gene Symbol: SGN1] [Locus Tag: KLMA_50386] [Chromosome: 5] [Map Location: ] [Description: nuclear localization sequence-binding protein] [Gene Type: protein-coding]
XM_022820384	34716995 [Gene Symbol: WBP1] [Locus Tag: KLMA_50390] [Chromosome: 5] [Map Location: ] [Description: dolichyl-diphosphooligosaccharide--protein glycosyltransferase subunit WBP1] [Gene Type: protein-coding]
XM_022820414	34717022 [Gene Symbol: CTT1] [Locus Tag: KLMA_50419] [Chromosome: 5] [Map Location: ] [Description: catalase T] [Gene Type: protein-coding]
XM_022820426	34717033 [Gene Symbol: RRP46] [Locus Tag: KLMA_50432] [Chromosome: 5] [Map Location: ] [Description: exosome complex component RRP46] [Gene Type: protein-coding]
XM_022820427	34717034 [Gene Symbol: TPC1] [Locus Tag: KLMA_50433] [Chromosome: 5] [Map Location: ] [Description: mitochondrial thiamine pyrophosphate carrier 1] [Gene Type: protein-coding]
XM_022820433	34717039 [Gene Symbol: RRG8] [Locus Tag: KLMA_50438] [Chromosome: 5] [Map Location: ] [Description: uncharacterized protein] [Gene Type: protein-coding]
XM_022820441	34717046 [Gene Symbol: NOP7] [Locus Tag: KLMA_50445] [Chromosome: 5] [Map Location: ] [Description: uncharacterized protein] [Gene Type: protein-coding]
XM_022820464	34717067 [Gene Symbol: SQT1] [Locus Tag: KLMA_50466] [Chromosome: 5] [Map Location: ] [Description: ribosome assembly protein SQT1] [Gene Type: protein-coding]
XM_022820488	34717088 [Gene Symbol: DIP2] [Locus Tag: KLMA_50487] [Chromosome: 5] [Map Location: ] [Description: U3 small nucleolar RNA-associated protein 12] [Gene Type: protein-coding]
XM_022820504	34717103 [Gene Symbol: HOM2] [Locus Tag: KLMA_50503] [Chromosome: 5] [Map Location: ] [Description: aspartate-semialdehyde dehydrogenase] [Gene Type: protein-coding]
XM_022820593	34717183 [Gene Symbol: RIO2] [Locus Tag: KLMA_50591] [Chromosome: 5] [Map Location: ] [Description: serine/threonine-protein kinase RIO2] [Gene Type: protein-coding]
XM_022820669	34717252 [Gene Symbol: RPE1] [Locus Tag: KLMA_60024] [Chromosome: 6] [Map Location: ] [Description: ribulose-phosphate 3-epimerase] [Gene Type: protein-coding]
XM_022820670	34717253 [Gene Symbol: ALB1] [Locus Tag: KLMA_60025] [Chromosome: 6] [Map Location: ] [Description: ribosome biogenesis protein ALB1] [Gene Type: protein-coding]
XM_022820671	34717254 [Gene Symbol: MTC1] [Locus Tag: KLMA_60026] [Chromosome: 6] [Map Location: ] [Description: hypothetical protein] [Gene Type: protein-coding]
XM_022820675	34717257 [Gene Symbol: ACAD11] [Locus Tag: KLMA_60029] [Chromosome: 6] [Map Location: ] [Description: acyl-CoA dehydrogenase family member 11] [Gene Type: protein-coding]
XM_022820704	34717283 [Gene Symbol: ALG10] [Locus Tag: KLMA_60055] [Chromosome: 6] [Map Location: ] [Description: alpha-1,2 glucosyltransferase] [Gene Type: protein-coding]
XM_022820706	34717285 [Gene Symbol: PEX28] [Locus Tag: KLMA_60057] [Chromosome: 6] [Map Location: ] [Description: peroxisomal membrane protein PEX28] [Gene Type: protein-coding]
XM_022820712	34717290 [Gene Symbol: IMP3] [Locus Tag: KLMA_60062] [Chromosome: 6] [Map Location: ] [Description: U3 small nucleolar ribonucleoprotein protein IMP3] [Gene Type: protein-coding]
XM_022820713	34717291 [Gene Symbol: rplF] [Locus Tag: KLMA_60063] [Chromosome: 6] [Map Location: ] [Description: 54S ribosomal protein L6] [Gene Type: protein-coding]
XM_022820714	34717292 [Gene Symbol: rplC] [Locus Tag: KLMA_60064] [Chromosome: 6] [Map Location: ] [Description: 54S ribosomal protein L9] [Gene Type: protein-coding]
XM_022820760	34717334 [Gene Symbol: UBX5] [Locus Tag: KLMA_60107] [Chromosome: 6] [Map Location: ] [Description: UBX domain-containing protein 5] [Gene Type: protein-coding]
XM_022820769	34717342 [Gene Symbol: RER2] [Locus Tag: KLMA_60115] [Chromosome: 6] [Map Location: ] [Description: dehydrodolichyl diphosphate synthetase] [Gene Type: protein-coding]
XM_022820791	34717362 [Gene Symbol: MDM20] [Locus Tag: KLMA_60135] [Chromosome: 6] [Map Location: ] [Description: N-terminal acetyltransferase B complex subunit MDM20] [Gene Type: protein-coding]
XM_022820792	34717363 [Gene Symbol: BRX1] [Locus Tag: KLMA_60136] [Chromosome: 6] [Map Location: ] [Description: ribosome biogenesis protein BRX1] [Gene Type: protein-coding]
XM_022820803	34717373 [Gene Symbol: YVH1] [Locus Tag: KLMA_60146] [Chromosome: 6] [Map Location: ] [Description: tyrosine-protein phosphatase YVH1] [Gene Type: protein-coding]
XM_022820811	34717379 [Gene Symbol: PUT3] [Locus Tag: KLMA_60152] [Chromosome: 6] [Map Location: ] [Description: proline utilization trans-activator] [Gene Type: protein-coding]
XM_022820815	34717383 [Gene Symbol: ARC19] [Locus Tag: KLMA_60156] [Chromosome: 6] [Map Location: ] [Description: actin-related protein 2/3 complex subunit 4] [Gene Type: protein-coding]
XM_022820823	34717390 [Gene Symbol: TIM10] [Locus Tag: KLMA_60163] [Chromosome: 6] [Map Location: ] [Description: mitochondrial import inner membrane translocase subunit TIM10] [Gene Type: protein-coding]
XM_022820824	34717391 [Gene Symbol: CYT2] [Locus Tag: KLMA_60164] [Chromosome: 6] [Map Location: ] [Description: cytochrome c1 heme lyase] [Gene Type: protein-coding]
XM_022820830	34717396 [Gene Symbol: AVO2] [Locus Tag: KLMA_60169] [Chromosome: 6] [Map Location: ] [Description: hypothetical protein] [Gene Type: protein-coding]
XM_022820832	34717398 [Gene Symbol: SOV1] [Locus Tag: KLMA_60171] [Chromosome: 6] [Map Location: ] [Description: protein SOV1] [Gene Type: protein-coding]
XM_022820833	34717399 [Gene Symbol: RRP14] [Locus Tag: KLMA_60172] [Chromosome: 6] [Map Location: ] [Description: ribosomal RNA-processing protein 14] [Gene Type: protein-coding]
XM_022820839	34717405 [Gene Symbol: DHR2] [Locus Tag: KLMA_60179] [Chromosome: 6] [Map Location: ] [Description: probable ATP-dependent RNA helicase DHR2] [Gene Type: protein-coding]
XM_022820841	34717406 [Gene Symbol: STL1] [Locus Tag: KLMA_60180] [Chromosome: 6] [Map Location: ] [Description: sugar transporter STL1] [Gene Type: protein-coding]
XM_022820843	34717408 [Gene Symbol: RNA14] [Locus Tag: KLMA_60182] [Chromosome: 6] [Map Location: ] [Description: mRNA 3'-end-processing protein RNA14] [Gene Type: protein-coding]
XM_022820853	34717417 [Gene Symbol: STV1] [Locus Tag: KLMA_60192] [Chromosome: 6] [Map Location: ] [Description: v-type proton ATPase subunit a] [Gene Type: protein-coding]
XM_022820858	34717422 [Gene Symbol: RRP1] [Locus Tag: KLMA_60197] [Chromosome: 6] [Map Location: ] [Description: ribosomal RNA-processing protein 1] [Gene Type: protein-coding]
XM_022820865	34717428 [Gene Symbol: RRP8] [Locus Tag: KLMA_60204] [Chromosome: 6] [Map Location: ] [Description: ribosomal RNA-processing protein 8] [Gene Type: protein-coding]
XM_022820872	34717435 [Gene Symbol: RBG1] [Locus Tag: KLMA_60212] [Chromosome: 6] [Map Location: ] [Description: GTP-binding protein RBG1] [Gene Type: protein-coding]
XM_022820897	34717457 [Gene Symbol: TRS33] [Locus Tag: KLMA_60239] [Chromosome: 6] [Map Location: ] [Description: transport protein particle 33 kDa subunit] [Gene Type: protein-coding]
XM_022820904	34717464 [Gene Symbol: NCS2] [Locus Tag: KLMA_60246] [Chromosome: 6] [Map Location: ] [Description: cytoplasmic tRNA 2-thiolation protein 2] [Gene Type: protein-coding]
XM_022820907	34717466 [Gene Symbol: TOM70] [Locus Tag: KLMA_60248] [Chromosome: 6] [Map Location: ] [Description: mitochondrial import receptor subunit TOM70] [Gene Type: protein-coding]
XM_022820925	34717482 [Gene Symbol: KRE33] [Locus Tag: KLMA_60265] [Chromosome: 6] [Map Location: ] [Description: hypothetical protein] [Gene Type: protein-coding]
XM_022820932	34717488 [Gene Symbol: ETR1] [Locus Tag: KLMA_60271] [Chromosome: 6] [Map Location: ] [Description: probable trans-2-enoyl-CoA reductase] [Gene Type: protein-coding]
XM_022820938	34717494 [Gene Symbol: DBP10] [Locus Tag: KLMA_60277] [Chromosome: 6] [Map Location: ] [Description: ATP-dependent RNA helicase DBP10] [Gene Type: protein-coding]
XM_022820939	34717495 [Gene Symbol: SLM3] [Locus Tag: KLMA_60278] [Chromosome: 6] [Map Location: ] [Description: mitochondrial tRNA-specific 2-thiouridylase 1] [Gene Type: protein-coding]
XM_022820948	34717503 [Gene Symbol: CPA1] [Locus Tag: KLMA_60286] [Chromosome: 6] [Map Location: ] [Description: carbamoyl-phosphate synthase arginine-specific small chain] [Gene Type: protein-coding]
XM_022820967	34717520 [Gene Symbol: FCF2] [Locus Tag: KLMA_60303] [Chromosome: 6] [Map Location: ] [Description: rRNA-processing protein FCF2] [Gene Type: protein-coding]
XM_022820988	34717539 [Gene Symbol: TTI1] [Locus Tag: KLMA_60322] [Chromosome: 6] [Map Location: ] [Description: TEL2-interacting protein 1] [Gene Type: protein-coding]
XM_022820993	34717544 [Gene Symbol: AO-I] [Locus Tag: KLMA_60327] [Chromosome: 6] [Map Location: ] [Description: copper amine oxidase 1] [Gene Type: protein-coding]
XM_022821068	34717611 [Gene Symbol: NOP4] [Locus Tag: KLMA_60396] [Chromosome: 6] [Map Location: ] [Description: nucleolar protein 4] [Gene Type: protein-coding]
XM_022821145	34717679 [Gene Symbol: PHO91] [Locus Tag: KLMA_60465] [Chromosome: 6] [Map Location: ] [Description: hypothetical protein] [Gene Type: protein-coding]
XM_022821148	34717682 [Gene Symbol: SMM1] [Locus Tag: KLMA_60468] [Chromosome: 6] [Map Location: ] [Description: tRNA-dihydrouridine synthase 2] [Gene Type: protein-coding]
XM_022821195	34717725 [Gene Symbol: BPL1] [Locus Tag: KLMA_60514] [Chromosome: 6] [Map Location: ] [Description: biotin--protein ligase] [Gene Type: protein-coding]
XM_022821219	34717746 [Gene Symbol: MET18] [Locus Tag: KLMA_60537] [Chromosome: 6] [Map Location: ] [Description: DNA repair/transcription protein MET18/MMS19] [Gene Type: protein-coding]
XM_022821223	34717750 [Gene Symbol: KGD1] [Locus Tag: KLMA_60541] [Chromosome: 6] [Map Location: ] [Description: 2-oxoglutarate dehydrogenase E1 component] [Gene Type: protein-coding]
XM_022821269	34717791 [Gene Symbol: EMP47] [Locus Tag: KLMA_70027] [Chromosome: 7] [Map Location: ] [Description: protein EMP47] [Gene Type: protein-coding]
XM_022821277	34717798 [Gene Symbol: SEC53] [Locus Tag: KLMA_70034] [Chromosome: 7] [Map Location: ] [Description: phosphomannomutase] [Gene Type: protein-coding]
XM_022821300	34717819 [Gene Symbol: RPO41] [Locus Tag: KLMA_70058] [Chromosome: 7] [Map Location: ] [Description: DNA-directed RNA polymerase] [Gene Type: protein-coding]
XM_022821305	34717824 [Gene Symbol: PEX19] [Locus Tag: KLMA_70063] [Chromosome: 7] [Map Location: ] [Description: peroxisomal membrane protein import receptor PEX19] [Gene Type: protein-coding]
XM_022821336	34717852 [Gene Symbol: PRE7] [Locus Tag: KLMA_70092] [Chromosome: 7] [Map Location: ] [Description: proteasome component C5] [Gene Type: protein-coding]
XM_022821400	34717909 [Gene Symbol: AVT6] [Locus Tag: KLMA_70152] [Chromosome: 7] [Map Location: ] [Description: vacuolar amino acid transporter 6] [Gene Type: protein-coding]
XM_022821414	34717922 [Gene Symbol: EMW1] [Locus Tag: KLMA_70165] [Chromosome: 7] [Map Location: ] [Description: uncharacterized protein] [Gene Type: protein-coding]
XM_022821422	34717929 [Gene Symbol: SEE1] [Locus Tag: KLMA_70172] [Chromosome: 7] [Map Location: ] [Description: uncharacterized protein] [Gene Type: protein-coding]
XM_022821449	34717954 [Gene Symbol: RSA4] [Locus Tag: KLMA_70197] [Chromosome: 7] [Map Location: ] [Description: uncharacterized protein] [Gene Type: protein-coding]
XM_022821452	34717956 [Gene Symbol: ALG12] [Locus Tag: KLMA_70199] [Chromosome: 7] [Map Location: ] [Description: dolichyl-P-Man:Man(7)GlcNAc(2)-PP-dolichyl-alpha-1] [Gene Type: protein-coding]
XM_022821454	34717958 [Gene Symbol: CPR4] [Locus Tag: KLMA_70201] [Chromosome: 7] [Map Location: ] [Description: peptidyl-prolyl cis-trans isomerase CPR4] [Gene Type: protein-coding]
XM_022821455	34717959 [Gene Symbol: TOM20] [Locus Tag: KLMA_70202] [Chromosome: 7] [Map Location: ] [Description: mitochondrial import receptor subunit TOM20] [Gene Type: protein-coding]
XM_022821459	34717963 [Gene Symbol: ASR1] [Locus Tag: KLMA_70206] [Chromosome: 7] [Map Location: ] [Description: alcohol-sensitive RING finger protein 1] [Gene Type: protein-coding]
XM_022821491	34717991 [Gene Symbol: RPN5] [Locus Tag: KLMA_70234] [Chromosome: 7] [Map Location: ] [Description: 26S proteasome regulatory subunit RPN5] [Gene Type: protein-coding]
XM_022821492	34717992 [Gene Symbol: NOP14] [Locus Tag: KLMA_70235] [Chromosome: 7] [Map Location: ] [Description: probable nucleolar complex protein 14] [Gene Type: protein-coding]
XM_022821494	34717994 [Gene Symbol: RPC53] [Locus Tag: KLMA_70237] [Chromosome: 7] [Map Location: ] [Description: DNA-directed RNA polymerase III subunit RPC4] [Gene Type: protein-coding]
XM_022821495	34717995 [Gene Symbol: SAS10] [Locus Tag: KLMA_70238] [Chromosome: 7] [Map Location: ] [Description: something about silencing protein 10] [Gene Type: protein-coding]
XM_022821508	34718006 [Gene Symbol: SEC13] [Locus Tag: KLMA_70250] [Chromosome: 7] [Map Location: ] [Description: protein transport protein SEC13] [Gene Type: protein-coding]
XM_022821538	34718034 [Gene Symbol: NOC4] [Locus Tag: KLMA_70282] [Chromosome: 7] [Map Location: ] [Description: nucleolar complex protein 4] [Gene Type: protein-coding]
XM_022821543	34718038 [Gene Symbol: TAZ1] [Locus Tag: KLMA_70286] [Chromosome: 7] [Map Location: ] [Description: lysophosphatidylcholine acyltransferase] [Gene Type: protein-coding]
XM_022821547	34718042 [Gene Symbol: RRP9] [Locus Tag: KLMA_70290] [Chromosome: 7] [Map Location: ] [Description: ribosomal RNA-processing protein 9] [Gene Type: protein-coding]
XM_022821572	34718065 [Gene Symbol: HEM14] [Locus Tag: KLMA_70313] [Chromosome: 7] [Map Location: ] [Description: protoporphyrinogen oxidase] [Gene Type: protein-coding]
XM_022821631	34718116 [Gene Symbol: OMS1] [Locus Tag: KLMA_70372] [Chromosome: 7] [Map Location: ] [Description: methyltransferase OMS1] [Gene Type: protein-coding]
XM_022821632	34718117 [Gene Symbol: RRP4] [Locus Tag: KLMA_70373] [Chromosome: 7] [Map Location: ] [Description: exosome complex component RRP4] [Gene Type: protein-coding]
XM_022821633	34718118 [Gene Symbol: TRM5] [Locus Tag: KLMA_70374] [Chromosome: 7] [Map Location: ] [Description: tRNA (guanine-N(1)-)-methyltransferase] [Gene Type: protein-coding]
XM_022821639	34718124 [Gene Symbol: RAI1] [Locus Tag: KLMA_70380] [Chromosome: 7] [Map Location: ] [Description: protein RAI1] [Gene Type: protein-coding]
XM_022821675	34718156 [Gene Symbol: NSA2] [Locus Tag: KLMA_70414] [Chromosome: 7] [Map Location: ] [Description: ribosome biogenesis protein NSA2] [Gene Type: protein-coding]
XM_022821678	34718159 [Gene Symbol: NOP9] [Locus Tag: KLMA_70417] [Chromosome: 7] [Map Location: ] [Description: uncharacterized protein] [Gene Type: protein-coding]
XM_022821682	34718163 [Gene Symbol: RPC25] [Locus Tag: KLMA_70421] [Chromosome: 7] [Map Location: ] [Description: DNA-directed RNA polymerase III subunit RPC8] [Gene Type: protein-coding]
XM_022821704	34718182 [Gene Symbol: NIC96] [Locus Tag: KLMA_70442] [Chromosome: 7] [Map Location: ] [Description: nucleoporin NIC96] [Gene Type: protein-coding]
XM_022821709	34718186 [Gene Symbol: HAT1] [Locus Tag: KLMA_70446] [Chromosome: 7] [Map Location: ] [Description: histone acetyltransferase type B catalytic subunit] [Gene Type: protein-coding]
XM_022821712	34718189 [Gene Symbol: SPB4] [Locus Tag: KLMA_70449] [Chromosome: 7] [Map Location: ] [Description: ATP-dependent rRNA helicase SPB4] [Gene Type: protein-coding]
XM_022821737	34718212 [Gene Symbol: NUC1] [Locus Tag: KLMA_80010] [Chromosome: 8] [Map Location: ] [Description: nuclease 1] [Gene Type: protein-coding]
XM_022821753	34718225 [Gene Symbol: HAT2] [Locus Tag: KLMA_80024] [Chromosome: 8] [Map Location: ] [Description: histone acetyltransferase type B subunit 2] [Gene Type: protein-coding]
XM_022821766	34718237 [Gene Symbol: SGT2] [Locus Tag: KLMA_80036] [Chromosome: 8] [Map Location: ] [Description: small glutamine-rich tetratricopeptide repeat-containing protein 2] [Gene Type: protein-coding]
XM_022821767	34718238 [Gene Symbol: ALG6] [Locus Tag: KLMA_80037] [Chromosome: 8] [Map Location: ] [Description: dolichyl pyrophosphate Man9GlcNAc2 alpha-1] [Gene Type: protein-coding]
XM_022821768	34718239 [Gene Symbol: Pir] [Locus Tag: KLMA_80038] [Chromosome: 8] [Map Location: ] [Description: pirin-like protein] [Gene Type: protein-coding]
XM_022821786	34718255 [Gene Symbol: HIP1] [Locus Tag: KLMA_80054] [Chromosome: 8] [Map Location: ] [Description: histidine permease] [Gene Type: protein-coding]
XM_022821808	34718274 [Gene Symbol: CMS1] [Locus Tag: KLMA_80075] [Chromosome: 8] [Map Location: ] [Description: protein CMS1] [Gene Type: protein-coding]
XM_022821813	34718279 [Gene Symbol: RLP24] [Locus Tag: KLMA_80081] [Chromosome: 8] [Map Location: ] [Description: ribosome biogenesis protein RLP24] [Gene Type: protein-coding]
XM_022821821	34718286 [Gene Symbol: PRP3] [Locus Tag: KLMA_80088] [Chromosome: 8] [Map Location: ] [Description: U4/U6 small nuclear ribonucleoprotein PRP3] [Gene Type: protein-coding]
XM_022821824	34718289 [Gene Symbol: RRP42] [Locus Tag: KLMA_80091] [Chromosome: 8] [Map Location: ] [Description: exosome complex component RRP42] [Gene Type: protein-coding]
XM_022821831	34718295 [Gene Symbol: NUP84] [Locus Tag: KLMA_80098] [Chromosome: 8] [Map Location: ] [Description: nucleoporin NUP84] [Gene Type: protein-coding]
XM_022821838	34718302 [Gene Symbol: LYS5] [Locus Tag: KLMA_80105] [Chromosome: 8] [Map Location: ] [Description: L-aminoadipate-semialdehyde dehydrogenase-phosphopantetheinyl transferase] [Gene Type: protein-coding]
XM_022821861	34718323 [Gene Symbol: UTP25] [Locus Tag: KLMA_80126] [Chromosome: 8] [Map Location: ] [Description: hypothetical protein] [Gene Type: protein-coding]
XM_022821863	34718324 [Gene Symbol: RSM25] [Locus Tag: KLMA_80127] [Chromosome: 8] [Map Location: ] [Description: 37S ribosomal protein S25] [Gene Type: protein-coding]
XM_022821865	34718326 [Gene Symbol: FAP1] [Locus Tag: KLMA_80129] [Chromosome: 8] [Map Location: ] [Description: FKBP12-associated protein 1] [Gene Type: protein-coding]
XM_022821882	34718342 [Gene Symbol: DPH1] [Locus Tag: KLMA_80145] [Chromosome: 8] [Map Location: ] [Description: diphthamide biosynthesis protein 1] [Gene Type: protein-coding]
XM_022821883	34718343 [Gene Symbol: SHQ1] [Locus Tag: KLMA_80146] [Chromosome: 8] [Map Location: ] [Description: protein SHQ1] [Gene Type: protein-coding]
XM_022821893	34718352 [Gene Symbol: SEC24] [Locus Tag: KLMA_80155] [Chromosome: 8] [Map Location: ] [Description: protein transport protein SEC24] [Gene Type: protein-coding]
XM_022821897	34718355 [Gene Symbol: HPM1] [Locus Tag: KLMA_80158] [Chromosome: 8] [Map Location: ] [Description: mitotic exit network interactor 1] [Gene Type: protein-coding]
XM_022821904	34718362 [Gene Symbol: HIS5] [Locus Tag: KLMA_80165] [Chromosome: 8] [Map Location: ] [Description: histidinol-phosphate aminotransferase] [Gene Type: protein-coding]
XM_022821905	34718363 [Gene Symbol: OCA2] [Locus Tag: KLMA_80166] [Chromosome: 8] [Map Location: ] [Description: tyrosine-protein phosphatase-like protein OCA2] [Gene Type: protein-coding]
XM_022821909	34718366 [Gene Symbol: ARP5] [Locus Tag: KLMA_80169] [Chromosome: 8] [Map Location: ] [Description: actin-related protein 5] [Gene Type: protein-coding]
XM_022821911	34718368 [Gene Symbol: TRM6] [Locus Tag: KLMA_80171] [Chromosome: 8] [Map Location: ] [Description: tRNA (adenine-N(1)-)-methyltransferase non-catalytic subunit TRM6] [Gene Type: protein-coding]
XM_022821912	34718369 [Gene Symbol: MTQ1] [Locus Tag: KLMA_80172] [Chromosome: 8] [Map Location: ] [Description: mitochondrial N(5)-glutamine methyltransferase MTQ1] [Gene Type: protein-coding]
XM_022821923	34718378 [Gene Symbol: ZUO1] [Locus Tag: KLMA_80181] [Chromosome: 8] [Map Location: ] [Description: zuotin] [Gene Type: protein-coding]
XM_022821924	34718379 [Gene Symbol: ERV29] [Locus Tag: KLMA_80182] [Chromosome: 8] [Map Location: ] [Description: ER-derived vesicles protein ERV29] [Gene Type: protein-coding]
XM_022821937	34718391 [Gene Symbol: PXR1] [Locus Tag: KLMA_80194] [Chromosome: 8] [Map Location: ] [Description: protein PXR1] [Gene Type: protein-coding]
XM_022821948	34718401 [Gene Symbol: OST3] [Locus Tag: KLMA_80204] [Chromosome: 8] [Map Location: ] [Description: dolichyl-diphosphooligosaccharide--protein glycosyltransferase subunit 3] [Gene Type: protein-coding]
XM_022821958	34718410 [Gene Symbol: PTC5] [Locus Tag: KLMA_80213] [Chromosome: 8] [Map Location: ] [Description: hypothetical protein] [Gene Type: protein-coding]
XM_022821989	34718438 [Gene Symbol: CIR2] [Locus Tag: KLMA_80243] [Chromosome: 8] [Map Location: ] [Description: probable electron transfer flavoprotein-ubiquinone oxidoreductase] [Gene Type: protein-coding]
XM_022821991	34718440 [Gene Symbol: ERV46] [Locus Tag: KLMA_80245] [Chromosome: 8] [Map Location: ] [Description: ER-derived vesicles protein ERV46] [Gene Type: protein-coding]
XM_022821993	34718442 [Gene Symbol: TRM11] [Locus Tag: KLMA_80247] [Chromosome: 8] [Map Location: ] [Description: tRNA guanosine-2'-O-methyltransferase TRM11] [Gene Type: protein-coding]
XM_022822010	34718457 [Gene Symbol: CSE4] [Locus Tag: KLMA_80263] [Chromosome: 8] [Map Location: ] [Description: histone H3-like centromeric protein CSE4] [Gene Type: protein-coding]
XM_022822011	34718458 [Gene Symbol: ARP9] [Locus Tag: KLMA_80264] [Chromosome: 8] [Map Location: ] [Description: actin-like protein ARP9] [Gene Type: protein-coding]
XM_022822066	34718507 [Gene Symbol: TFC1] [Locus Tag: KLMA_80315] [Chromosome: 8] [Map Location: ] [Description: transcription factor tau 95 kDa subunit] [Gene Type: protein-coding]
XM_022822090	34718529 [Gene Symbol: SBH1] [Locus Tag: KLMA_80337] [Chromosome: 8] [Map Location: ] [Description: protein transport protein Sec61 subunit beta] [Gene Type: protein-coding]
XM_022822107	34718544 [Gene Symbol: PUP3] [Locus Tag: KLMA_80354] [Chromosome: 8] [Map Location: ] [Description: proteasome component PUP3] [Gene Type: protein-coding]
XM_022822158	34718590 [Gene Symbol: RPO31] [Locus Tag: KLMA_80403] [Chromosome: 8] [Map Location: ] [Description: DNA-directed RNA polymerase III subunit RPC1] [Gene Type: protein-coding]
