# Supplementary material for: Engineering TATA-binding protein Spt15 to improve ethanol tolerance and production in Kluyveromyces marxianus
Source: Biotechnol Biofuels. 2018 Jul 24;11:207. doi: 10.1186/s13068-018-1206-9 (PMC6058363; doi:10.1186/s13068-018-1206-9)
Supplement: Supplementary file 5 — Additional file 5. GO enrichment of differentially expressed genes for M2 vs SPT15. [file 13068_2018_1206_MOESM5_ESM.xlsx]

## Sheet: up-regulated
Category	Term		Count	%	P Value	Genes	List Total	Pop Hits	Pop Total	Fold Enrichment	Bonferroni	Benjamini	FDR
Biological process	GO:0055085	transmembrane transport	7	0.693069	0.00769552	VCX1, UGA4, GNP1, GAP1, AQY1, TNA1, PDR5	42	240	5557	3.85903	0.726881	0.726881	8.97708
Biological process	GO:0003333	amino acid transmembrane transport	3	0.29703	0.0165918	UGA4, GNP1, GAP1	42	27	5557	14.7011	0.939843	0.754732	18.4299
Biological process	GO:0035524	proline transmembrane transport	2	0.19802	0.0291951	GNP1, GAP1	42	4	5557	66.1548	0.993111	0.809722	30.2851
Biological process	GO:0042759	long-chain fatty acid biosynthetic process	2	0.19802	0.0291951	FAS1, ACC1	42	4	5557	66.1548	0.993111	0.809722	30.2851
Biological process	GO:0006865	amino acid transport	3	0.29703	0.0448159	UGA4, GNP1, GAP1	42	46	5557	8.62888	0.999549	0.854234	42.7796
Cellular component	GO:0005887	integral component of plasma membrane	7	0.693069	0.000213668	UGA4, GNP1, GAP1, AQY1, MEP3, TNA1, STE2	43	123	5861	7.75704	0.0127396	0.0127396	0.213924
Molecular function	GO:0003700	transcription factor activity, sequence-specific DNA binding	4	0.39604	0.0153735	TYE7, YAP3, WAR1, TEC1	39	68	4885	7.36802	0.803434	0.803434	15.9317
Molecular function	GO:0015171	amino acid transmembrane transporter activity	3	0.29703	0.0170275	UGA4, GNP1, GAP1	39	26	4885	14.4527	0.835244	0.594098	17.5
Molecular function	GO:0015193	L-proline transmembrane transporter activity	2	0.19802	0.0307638	GNP1, GAP1	39	4	4885	62.6282	0.962407	0.665006	29.5315
Molecular function	GO:0003677	DNA binding	9	0.891089	0.0324389	HNT3, POL12, POL30, MSH5, TYE7, YAP3, CTF13, WAR1, TEC1	39	492	4885	2.29128	0.96865	0.579217	30.8837
Molecular function	GO:0015297	antiporter activity	3	0.29703	0.0364477	UGA4, GNP1, GAP1	39	39	4885	9.63511	0.979727	0.541456	34.0244

## Sheet: down-regulated
Category	Term		Count	%	P Value	Genes	List Total	Pop Hits	Pop Total	Fold Enrichment	Bonferroni	Benjamini	FDR
Biological process	GO:0042254	ribosome biogenesis	80	0.531314	5.70609e-44	SSF1, RRB1, GAR1, UTP18, UTP14, NUG1, UTP10, DBP10, SAS10, IMP3, ALB1, PXR1, ERB1, CBF5, DHR2, RIO2, IMP4, MAK11, RRP3, FAL1, SDO1, NIP7, SPB1, FAP7, SPB4, RRP9, NOC4, NOC2, NOC3, RCL1, RSA4, NOP1, NOP4, MPP10, NOP7, ENP1, NOP8, ENP2, NOP9, RPA43, CIC1, ECM16, NPL3, NAN1, UTP4, ARB1, UTP5, UTP9, BRX1, SDA1, FCF2, BMS1, EBP2, DRS1, DIP2, NSA1, KRI1, SLX9, NSA2, UTP30, RRP14, MAK5, UTP25, RLP7, PNO…	365	199	5557	6.12047	4.22821e-41	4.22821e-41	8.67068e-41
Biological process	GO:0006364	rRNA processing	76	0.504749	1.51519e-38	RAI1, EFG1, MTR4, RRB1, GAR1, UTP18, UTP14, UTP10, DBP10, SAS10, IMP3, PXR1, ERB1, CBF5, DHR2, IMP4, RRP3, FAL1, RRP1, SDO1, RRP4, SPB1, FAP7, RRP8, SPB4, RRP9, NOC4, KRE33, NOC3, RCL1, NOP1, NOP4, MPP10, NOP7, ENP1, ENP2, NOP9, PRP43, BFR2, ECM16, NPL3, NAN1, UTP4, SKI6, UTP5, RRP45, UTP9, RRP46, FCF2, EBP2, DRS1, RRP42, RRP43, DIP2, NSA1, KRI1, SLX9, NSA2, UTP30, RRP14, MAK5, UTP25, NOP53, CGR1…	365	206	5557	5.61686	1.12275e-35	5.61376e-36	2.3024e-35
Biological process	GO:0031167	rRNA methylation	28	0.18596	2.79063e-17	UTP4, UTP18, UTP5, UTP14, BMS1, UTP10, SAS10, IMP3, DIP2, DHR2, IMP4, RRP3, UTP25, SPB1, RRP8, RRP9, NOC4, PWP2, ROK1, NOP14, RCL1, NOP1, MPP10, CKB2, NOP58, DBP8, ECM16, NAN1	365	59	5557	7.22526	2.06785e-14	6.89285e-15	4.2405e-14
Biological process	GO:0000463	maturation of LSU-rRNA from tricistronic rRNA transcript (SSU-rRNA, 5.8S rRNA, LSU-rRNA)	21	0.13947	7.19607e-15	RAI1, MAK5, SSF1, RLP7, NIP7, NOP53, SPB1, NUG1, RPF2, DBP10, NOP12, MAK16, NOP4, NOP7, ERB1, NOP8, PRP43, CIC1, DBP7, NSA2, MAK11	365	37	5557	8.64102	5.34739e-12	1.33682e-12	1.0969e-11
Biological process	GO:0042273	ribosomal large subunit biogenesis	22	0.146111	3.60775e-12	RRP14, MAK5, RLP7, NIP7, RRP8, SDA1, SQT1, NOC2, EBP2, MAK16, NOP4, NOP16, ALB1, NOP7, ERB1, RRS1, NOP8, PRP43, RLP24, NSA1, MAK11, NSA2	365	53	5557	6.31967	2.67337e-09	5.34673e-10	5.4822e-09
Biological process	GO:0000472	endonucleolytic cleavage to generate mature 5'-end of SSU-rRNA from (SSU-rRNA, 5.8S rRNA, LSU-rRNA)	17	0.112904	1.90566e-11	UTP18, PNO1, UTP14, NOC4, FCF2, BMS1, UTP10, PWP2, NOP14, SAS10, ROK1, RCL1, MPP10, NOP58, DIP2, NOP9, DBP8	365	32	5557	8.0881	1.4121e-08	2.3535e-09	2.89575e-08
Biological process	GO:0000447	endonucleolytic cleavage in ITS1 to separate SSU-rRNA from 5.8S rRNA and LSU-rRNA from tricistronic rRNA transcript (SSU-rRNA, 5.8S rRNA, LSU-rRNA)	19	0.126187	4.3759e-11	UTP18, PNO1, UTP14, NOC4, FCF2, UTP10, PWP2, ROK1, NOP14, SAS10, RCL1, MPP10, ENP1, NOP58, DIP2, RRS1, NOP9, KRI1, DBP8	365	43	5557	6.72717	3.24254e-08	4.6322e-09	6.6494e-08
Biological process	GO:0000480	endonucleolytic cleavage in 5'-ETS of tricistronic rRNA transcript (SSU-rRNA, 5.8S rRNA, LSU-rRNA)	16	0.106263	1.51527e-10	UTP18, UTP14, NOC4, FCF2, BMS1, UTP10, PWP2, NOP14, SAS10, ROK1, RCL1, MPP10, NOP58, DIP2, NOP9, DBP8	365	31	5557	7.85789	1.12282e-07	1.40352e-08	2.30253e-07
Biological process	GO:0000462	maturation of SSU-rRNA from tricistronic rRNA transcript (SSU-rRNA, 5.8S rRNA, LSU-rRNA)	23	0.152753	3.10181e-10	UTP4, RRP3, FAL1, EFG1, UTP25, UTP5, FAP7, UTP9, UTP10, PWP2, NOP14, SAS10, NOP7, DIP2, ENP2, PRP43, DHR2, RIO2, BFR2, ECM16, SLX9, UTP30, NAN1	365	71	5557	4.93193	2.29844e-07	2.55382e-08	4.71335e-07
Biological process	GO:0000466	maturation of 5.8S rRNA from tricistronic rRNA transcript (SSU-rRNA, 5.8S rRNA, LSU-rRNA)	12	0.0796972	3.86073e-09	RAI1, MAK5, MAK16, SPB1, NOP7, ERB1, PRP43, CIC1, RPF2, NSA2, DBP10, MAK11	365	19	5557	9.61557	2.8608e-06	2.8608e-07	5.86657e-06
Biological process	GO:0042274	ribosomal small subunit biogenesis	12	0.0796972	1.4441e-06	NOP14, TMA23, RRP14, IMP3, UTP25, ENP2, YAR1, SGD1, NOC4, IMP4, KRE33, UTP30	365	30	5557	6.08986	0.00106951	9.72752e-05	0.00219436
Biological process	GO:0000027	ribosomal large subunit assembly	12	0.0796972	2.5897e-05	RSA4, SSF1, DRS1, LSG1, YVH1, SPB4, BRX1, IPI3, RLP24, RPF2, SQT1, MAK11	365	39	5557	4.68451	0.0190069	0.00159788	0.0393445
Biological process	GO:0010501	RNA secondary structure unwinding	10	0.0664143	3.2739e-05	ROK1, RRP3, FAL1, DRS1, MAK5, DBP3, SPB4, DBP7, DBP8, DBP10	365	27	5557	5.63876	0.0239681	0.00186442	0.049737
Biological process	GO:0032259	methylation	17	0.112904	0.000133397	TRM5, RMT2, TRM11, TRM10, DPH5, TRM2, SPB1, RRP8, TRM7, OMS1, TRM8, NOP1, MTQ1, KAR4, NNT1, HPM1, RSM22	365	87	5557	2.97493	0.0941251	0.00703613	0.202512
Biological process	GO:0071042	nuclear polyadenylation-dependent mRNA catabolic process	7	0.04649	0.000228501	MTR4, SKI6, RRP4, RRP42, RRP43, RRP45, RRP46	365	15	5557	7.10484	0.155777	0.0112257	0.346655
Biological process	GO:0071051	polyadenylation-dependent snoRNA 3'-end processing	7	0.04649	0.000228501	MTR4, SKI6, RRP4, RRP42, RRP43, RRP45, RRP46	365	15	5557	7.10484	0.155777	0.0112257	0.346655
Biological process	GO:0034475	U4 snRNA 3'-end processing	7	0.04649	0.000228501	MTR4, SKI6, RRP4, RRP42, RRP43, RRP45, RRP46	365	15	5557	7.10484	0.155777	0.0112257	0.346655
Biological process	GO:0071038	nuclear polyadenylation-dependent tRNA catabolic process	7	0.04649	0.000345595	MTR4, SKI6, RRP4, RRP42, RRP43, RRP45, RRP46	365	16	5557	6.66079	0.225959	0.0158807	0.523862
Biological process	GO:0000467	exonucleolytic trimming to generate mature 3'-end of 5.8S rRNA from tricistronic rRNA transcript (SSU-rRNA, 5.8S rRNA, LSU-rRNA)	7	0.04649	0.000716019	MTR4, SKI6, RRP4, RRP42, RRP43, RRP45, RRP46	365	18	5557	5.9207	0.411842	0.0307389	1.08251
Biological process	GO:0008033	tRNA processing	16	0.106263	0.000927386	TRM5, TRM11, TRM10, SEN2, PUS1, TRM2, TRL1, SLM3, KRE33, TRM7, TRM8, SMM1, NCS2, NOP1, SUA5, DUS4	365	93	5557	2.6193	0.497174	0.0374749	1.39997
Biological process	GO:0034427	nuclear-transcribed mRNA catabolic process, exonucleolytic, 3'-5'	6	0.0398486	0.000973389	SKI6, RRP4, RRP42, RRP43, RRP45, RRP46	365	13	5557	7.02677	0.514042	0.0372684	1.46894
Biological process	GO:0071035	nuclear polyadenylation-dependent rRNA catabolic process	7	0.04649	0.000989434	RAI1, MTR4, RRP4, RRP42, RRP43, RRP45, RRP46	365	19	5557	5.60908	0.519791	0.0360122	1.49298
Biological process	GO:0000056	ribosomal small subunit export from nucleus	6	0.0398486	0.00203612	ARB1, MEX67, FAP7, YAR1, NOP9, SLX9	365	15	5557	6.08986	0.779157	0.0693938	3.04967
Biological process	GO:0006400	tRNA modification	9	0.0597729	0.00225394	TRM5, TRM11, TRM10, PUS1, TRM2, SLM3, DUS4, SMM1, TRM8	365	37	5557	3.7033	0.812139	0.073186	3.37072
Biological process	GO:1902626	assembly of large subunit precursor of preribosome	5	0.0332071	0.00277043	NIP7, SPB4, RLP24, RPF2, DBP10	365	10	5557	7.61233	0.872002	0.0855019	4.12803
Biological process	GO:0070478	nuclear-transcribed mRNA catabolic process, 3'-5' exonucleolytic nonsense-mediated decay	6	0.0398486	0.00376272	SKI6, RRP4, RRP42, RRP43, RRP45, RRP46	365	17	5557	5.37341	0.938789	0.109875	5.56743
Biological process	GO:0034476	U5 snRNA 3'-end processing	5	0.0332071	0.00413073	MTR4, SKI6, RRP42, RRP43, RRP45	365	11	5557	6.9203	0.953449	0.115461	6.09611
Biological process	GO:0043928	exonucleolytic nuclear-transcribed mRNA catabolic process involved in deadenylation-dependent decay	4	0.0265657	0.00480358	RRP4, RRP42, RRP43, RRP45	365	6	5557	10.1498	0.971789	0.128232	7.0556
Biological process	GO:0034473	U1 snRNA 3'-end processing	4	0.0265657	0.00480358	SKI6, RRP42, RRP43, RRP45	365	6	5557	10.1498	0.971789	0.128232	7.0556
Biological process	GO:0031087	deadenylation-independent decapping of nuclear-transcribed mRNA	4	0.0265657	0.00800055	RAI1, DCP1, EDC3, CDC36	365	7	5557	8.6998	0.9974	0.197845	11.4906
Biological process	GO:0071028	nuclear mRNA surveillance	5	0.0332071	0.010711	SKI6, RRP42, RRP43, RRP45, RRP46	365	14	5557	5.43738	0.999658	0.247977	15.095
Biological process	GO:0006396	RNA processing	7	0.04649	0.0117454	RNA14, RCL1, TRM2, RRP43, RRP45, PRP42, CBF5	365	30	5557	3.55242	0.999842	0.260581	16.434
Biological process	GO:0000154	rRNA modification	4	0.0265657	0.0121852	NOP58, CBF5, RRP9, KRE33	365	8	5557	7.61233	0.999887	0.26127	16.9973
Biological process	GO:0010499	proteasomal ubiquitin-independent protein catabolic process	5	0.0332071	0.0138655	PRE2, PUP3, PUP1, PRE7, PRE3	365	15	5557	5.07489	0.999968	0.283767	19.1171
Biological process	GO:0030488	tRNA methylation	6	0.0398486	0.0147931	TRM5, TRM11, TRM10, TRM2, TRM7, TRM8	365	23	5557	3.97165	0.999984	0.291859	20.2655
Biological process	GO:0006385	transcription elongation from RNA polymerase III promoter	6	0.0398486	0.0147931	RPC53, RPC25, RPO31, TFC1, PZF1, RPC11	365	23	5557	3.97165	0.999984	0.291859	20.2655
Biological process	GO:0070481	nuclear-transcribed mRNA catabolic process, non-stop decay	6	0.0398486	0.0147931	SKI6, RRP4, RRP42, RRP43, RRP45, RRP46	365	23	5557	3.97165	0.999984	0.291859	20.2655
Biological process	GO:0070651	nonfunctional rRNA decay	6	0.0398486	0.0147931	SKI6, RRP4, RRP42, RRP43, RRP45, RRP46	365	23	5557	3.97165	0.999984	0.291859	20.2655
Biological process	GO:0045943	positive regulation of transcription from RNA polymerase I promoter	5	0.0332071	0.0217955	UTP4, UTP5, UTP9, UTP10, NAN1	365	17	5557	4.47784	1	0.39032	28.4559
Biological process	GO:0032527	protein exit from endoplasmic reticulum	3	0.0199243	0.023501	PMT1, PEX19, TLG2	365	4	5557	11.4185	1	0.404467	30.3281
Biological process	GO:0031204	posttranslational protein targeting to membrane, translocation	4	0.0265657	0.0236722	SBH1, SEC72, SEC61, SEC62	365	10	5557	6.08986	1	0.397822	30.5135
Biological process	GO:0006383	transcription from RNA polymerase III promoter	6	0.0398486	0.0246236	RPC53, RPC25, RPO31, TFC1, PZF1, RPC11	365	26	5557	3.51338	1	0.401412	31.5353
Biological process	GO:0042797	tRNA transcription from RNA polymerase III promoter	5	0.0332071	0.0266129	RPC53, RPC25, RPO31, RPC37, RPC11	365	18	5557	4.22907	1	0.417367	33.6267
Biological process	GO:0000055	ribosomal large subunit export from nucleus	6	0.0398486	0.028649	MEX67, NIC96, NOP53, RRS1, SDA1, NUG1	365	27	5557	3.38326	1	0.43267	35.7054
Biological process	GO:0006888	ER to Golgi vesicle-mediated transport	12	0.0796972	0.0298014	ERV29, EMP47, ERP1, ERV46, RER2, RER1, SEC22, SEC24, ERV25, RUD3, TRS33, UFE1	365	89	5557	2.05276	1	0.437202	36.8547
Biological process	GO:0001510	RNA methylation	3	0.0199243	0.0374857	TRM2, SPB1, TRM7	365	5	5557	9.13479	1	0.507259	44.0417
Biological process	GO:0043161	proteasome-mediated ubiquitin-dependent protein catabolic process	8	0.0531314	0.0467918	PRE2, DOA1, PUP3, PUP1, PRE7, RPN5, UBX5, PRE3	365	51	5557	2.38818	1	0.579412	51.7221
Biological process	GO:0009058	biosynthetic process	6	0.0398486	0.0487578	HIS5, AAT1, GCD6, MET7, ARO4, BNA3	365	31	5557	2.94671	1	0.586007	53.2133
Cellular component	GO:0005730	nucleolus	95	0.630936	9.7858e-48	SSF1, UBP10, EFG1, MTR4, RRB1, GAR1, UTP18, UTP14, NUG1, UTP10, DBP10, SAS10, IMP3, MAK16, PXR1, ERB1, CBF5, DHR2, IMP4, MAK11, RRP3, FAL1, RRP1, RRP4, NIP7, SPB1, RRP8, SPB4, RRP9, NOC4, KRE33, NOC2, NOC3, RCL1, RSA4, NOP1, NOP4, MPP10, NOP7, ENP1, NOP8, ENP2, NOP9, RPA43, BFR2, CIC1, ECM16, NPL3, NAN1, UTP4, SKI6, UTP5, RRP45, UTP9, SGD1, FPR3, BRX1, RRP46, SDA1, FCF2, BMS1, IFH1, EBP2, DRS1, R…	373	271	5861	5.5083	2.64217e-45	2.64217e-45	1.28665e-44
Cellular component	GO:0005654	nucleoplasm	48	0.318789	8.02736e-21	TRM5, UTP4, PUS1, UTP18, UTP5, UTP14, TFC1, BMS1, UTP10, SHQ1, TRM8, SAS10, IMP3, RPC25, RPO31, RRP43, ERB1, LEO1, DIP2, PXR1, DHR2, IMP4, RRP3, RPC53, TRM10, UTP25, NOP53, SPB4, RRP9, NOC4, NOC2, PWP2, NOC3, NOP14, ROK1, RCL1, NOP1, MPP10, CKB2, NOP7, NOP58, RRS1, IPI3, ECM16, DBP8, PZF1, RPC11, NAN1	373	155	5861	4.866	2.16739e-18	1.08369e-18	1.05545e-17
Cellular component	GO:0030686	90S preribosome	34	0.225809	1.45877e-19	UTP4, UTP18, UTP9, BMS1, CMS1, UTP10, IMP3, DIP2, CBF5, KRI1, IMP4, SLX9, UTP30, PNO1, RRP8, RRP9, SPB4, NOC4, KRE33, PWP2, NOP14, ROK1, RCL1, NOP1, MPP10, ENP1, ENP2, NOP58, NOP9, PRP43, BFR2, ECM16, DBP8, NAN1	373	80	5861	6.67808	3.93867e-17	1.31289e-17	1.91801e-16
Cellular component	GO:0030687	preribosome, large subunit precursor	33	0.219167	1.39267e-16	SSF1, ARB1, MEX67, BRX1, NUG1, SQT1, DBP10, EBP2, DRS1, MAK16, ERB1, NSA1, NSA2, RRP1, SDO1, RLP7, NIP7, SPB1, RRP8, SPB4, RPF2, CGR1, NOC2, NOC3, NOP12, NOP4, NOP16, NOP7, DBP3, YVH1, RRS1, CIC1, RLP24	373	91	5861	5.69817	2.9976e-14	7.54952e-15	1.44329e-13
Cellular component	GO:0005634	nucleus	208	1.38142	1.41362e-13	TTI1, UBP10, NUG1, MAK16, RPO31, ALB1, PXR1, SRM1, MAK11, FAL1, SDO1, SPB1, SPB4, CAF16, AIP1, NOP1, RRI1, RFC2, NOP4, MPP10, NOP7, NOP8, NOP9, ECM16, MEX67, PUS1, RRP45, YAR1, RRP46, CDC36, EBP2, DOA1, KAP104, RRP42, RRP43, LEO1, AFT1, RSC58, HPM1, UTP30, RMT2, PUT3, RPC53, UTP25, RPF2, NOP14, RPT3, RPT4, NOP12, NIC96, DCP1, NOP16, UBP8, POP2, DPB4, DBP3, SPO1, DBP7, PMI40, FYV8, DBP8, ALG13, NU…	373	2195	5861	1.48899	3.81595e-11	7.6319e-12	1.85829e-10
Cellular component	GO:0032040	small-subunit processome	22	0.146111	1.28015e-12	UTP4, UTP18, UTP25, UTP5, UTP14, UTP9, RRP9, NOC4, UTP10, PWP2, NOP14, SAS10, NOP1, IMP3, MPP10, NOP58, DIP2, ENP2, BFR2, IMP4, ECM16, NAN1	373	52	5861	6.64787	3.45654e-10	5.76089e-11	1.68322e-09
Cellular component	GO:0030688	preribosome, small subunit precursor	11	0.0730557	5.10978e-07	NOP14, FAL1, RRP1, EFG1, ENP1, NOP9, RRP8, NOC4, UTP10, SLX9, KRE33	373	23	5861	7.51498	0.000137955	1.9709e-05	0.000671839
Cellular component	GO:0019774	proteasome core complex, beta-subunit complex	5	0.0332071	0.000479426	PRE2, PUP3, PUP1, PRE7, PRE3	373	7	5861	11.2237	0.121444	0.0160542	0.628524
Cellular component	GO:0034455	t-UTP complex	5	0.0332071	0.000479426	UTP4, UTP5, UTP9, UTP10, NAN1	373	7	5861	11.2237	0.121444	0.0160542	0.628524
Cellular component	GO:0000177	cytoplasmic exosome (RNase complex)	6	0.0398486	0.000547355	SKI6, RRP4, RRP42, RRP43, RRP45, RRP46	373	12	5861	7.85657	0.137419	0.016291	0.717282
Cellular component	GO:0000178	exosome (RNase complex)	6	0.0398486	0.000547355	SKI6, RRP4, RRP42, RRP43, RRP45, RRP46	373	12	5861	7.85657	0.137419	0.016291	0.717282
Cellular component	GO:0005789	endoplasmic reticulum membrane	39	0.259016	0.00161436	SPT14, ERV46, RER2, SAC1, ALG6, SPC2, FPR3, ERV25, SEC61, SEC62, WBP1, UFE1, OST3, EMP47, ERV29, LCB3, PEX19, SHE2, GAB1, SEC22, GMH1, SEC24, SEY1, PRE2, PMT1, ERP1, SPF1, GPI11, SWF1, GPI14, PBN1, SBH1, PUP3, PUP1, SEC13, PRE7, SPO1, ALG12, PRE3	373	367	5861	1.66979	0.353531	0.0426852	2.1019
Cellular component	GO:0000502	proteasome complex	10	0.0664143	0.00204761	PRE2, UBP6, RPT3, RPT4, PUP3, PUP1, PRE7, CIC1, RPN5, PRE3	373	46	5861	3.4159	0.42502	0.0490663	2.65899
Cellular component	GO:0000176	nuclear exosome (RNase complex)	6	0.0398486	0.00328277	SKI6, RRP4, RRP42, RRP43, RRP45, RRP46	373	17	5861	5.54581	0.588442	0.0713133	4.23121
Cellular component	GO:0033553	rDNA heterochromatin	5	0.0332071	0.00368513	UTP5, SPT4, UTP9, UTP10, NAN1	373	11	5861	7.14233	0.63095	0.0738125	4.73828
Cellular component	GO:0030529	intracellular ribonucleoprotein complex	33	0.219167	0.00374751	UTP4, UTP18, GAR1, UTP5, UTP14, UTP9, UTP10, SAS10, IMP3, DIP2, CBF5, MRPL32, IMP4, MRPL35, MRPL50, UTP25, SME1, RRP9, NOC4, PWP2, MRP4, NOP14, NOP1, NOP16, MPP10, NOP58, PRP42, RSM25, ECM16, NPL3, RSM22, MRP1, NAN1	373	309	5861	1.6781	0.637136	0.0698497	4.81667
Cellular component	GO:0034457	Mpp10 complex	3	0.0199243	0.0115475	IMP3, MPP10, IMP4	373	3	5861	15.7131	0.956542	0.188657	14.1623
Cellular component	GO:0005839	proteasome core complex	5	0.0332071	0.0124501	PRE2, PUP3, PUP1, PRE7, PRE3	373	15	5861	5.23771	0.966042	0.190562	15.1872
Cellular component	GO:0030134	ER to Golgi transport vesicle	6	0.0398486	0.0130358	ERV29, EMP47, ERP1, ERV46, RER1, ERV25	373	23	5861	4.09908	0.971068	0.188118	15.8462
Cellular component	GO:0005666	DNA-directed RNA polymerase III complex	5	0.0332071	0.0196331	RPC53, RPC25, RPO31, RPC37, RPC11	373	17	5861	4.62151	0.995269	0.257272	22.9493
Cellular component	GO:0034515	proteasome storage granule	6	0.0398486	0.0218052	PRE2, PUP3, PUP1, PRE7, RPN5, PRE3	373	26	5861	3.62611	0.997401	0.268963	25.1639
Molecular function	GO:0003723	RNA binding	59	0.391844	1.21509e-06	PAT1, RAI1, MTR4, NRP1, GAR1, CFT2, SLM3, NUG1, DBP10, IMP3, CBF5, DHR2, RRP3, FAL1, SDO1, RRP4, SME1, NIP7, SPB4, RCL1, NOP1, NOP4, NOP8, PRP42, NOP9, PRO1, ECM16, PZF1, NPL3, MEX67, PUS1, SKI6, RRP45, CUS1, SGN1, SGD1, RRP46, TRM8, DRS1, RRP42, SHE2, RRP43, NAM8, LEO1, UTP30, RNA14, RRP14, MAK5, TRM11, RLP7, PNO1, NOP53, ROK1, NOP12, DCP1, DBP3, POP2, DBP7, DBP8	320	477	4885	1.8882	0.00050535	0.00050535	0.00170447
Molecular function	GO:0030515	snoRNA binding	10	0.0664143	2.81863e-06	NOP14, IMP3, ENP1, DIP2, NOP58, UTP9, RRP9, IMP4, UTP10, PWP2	320	21	4885	7.26935	0.00117187	0.000586105	0.00395381
Molecular function	GO:0004004	ATP-dependent RNA helicase activity	13	0.0863386	3.852e-06	RRP3, MAK5, FAL1, SPB4, DBP10, ROK1, DRS1, DBP3, DHR2, PRP43, DBP7, DBP8, ECM16	320	39	4885	5.08854	0.00160115	0.000534003	0.00540332
Molecular function	GO:0008168	methyltransferase activity	17	0.112904	8.1298e-05	TRM5, RMT2, TRM11, TRM10, DPH5, TRM2, SPB1, RRP8, TRM7, OMS1, TRM8, NOP1, MTQ1, KAR4, NNT1, HPM1, RSM22	320	84	4885	3.08947	0.0332558	0.00841969	0.113982
Molecular function	GO:0003729	mRNA binding	26	0.172677	0.000378572	PAT1, MEX67, MTR4, PUS1, NUG1, BMS1, LYS1, EBP2, SCW4, SHE2, EDC3, LSG1, NAM8, CBF5, RNA14, RLP7, PWP2, NOC2, DCP1, NOP4, NOP7, NOP58, NOP9, PRP43, NPL3, NAN1	320	186	4885	2.1339	0.145737	0.0310121	0.52974
Molecular function	GO:0003676	nucleic acid binding	33	0.219167	0.00159138	NUC1, NRP1, MTR4, SEN2, DED81, SGN1, DBP10, DRS1, FAP1, MAK16, NAM8, PXR1, DHR2, RRP3, MAK5, TRM11, FAL1, SPB4, RPB7, ROK1, NOP12, NOP4, SLM5, NOP8, POP2, DBP3, PRP43, DBP7, ECM16, NPL3, PZF1, DBP8, RPC11	320	286	4885	1.76142	0.484459	0.104545	2.20933
Molecular function	GO:0003899	DNA-directed RNA polymerase activity	8	0.0531314	0.00550413	RPC53, RPC25, RPO41, RPO31, RPC37, RPA43, RPB7, RPC11	320	34	4885	3.59191	0.899344	0.279641	7.4502
Molecular function	GO:0004298	threonine-type endopeptidase activity	5	0.0332071	0.0105821	PRE2, PUP3, PUP1, PRE7, PRE3	320	14	4885	5.45201	0.988033	0.424893	13.8631
Molecular function	GO:0015450	P-P-bond-hydrolysis-driven protein transmembrane transporter activity	4	0.0265657	0.0120727	SBH1, TOM70, TOM20, SEC61	320	8	4885	7.63281	0.993609	0.429603	15.6658
Molecular function	GO:0004386	helicase activity	14	0.09298	0.0124917	RRP3, MAK5, FAL1, MTR4, SPB4, DBP10, ROK1, DRS1, DBP3, PRP43, DHR2, DBP7, DBP8, ECM16	320	100	4885	2.13719	0.994643	0.407219	16.1662
Molecular function	GO:0008565	protein transporter activity	8	0.0531314	0.0136333	NMD5, SBH1, MDJ2, KAP104, TIM10, SEC72, SEC61, SEC62	320	40	4885	3.05313	0.996689	0.404965	17.5155
Molecular function	GO:0051082	unfolded protein binding	12	0.0796972	0.0153191	CCT7, TCP1, GET3, ZUO1, RRB1, TIM10, PNO1, TSA1, YAR1, CCT3, SQT1, SHQ1	320	81	4885	2.26157	0.998375	0.414432	19.4711
Molecular function	GO:0001056	RNA polymerase III activity	5	0.0332071	0.0215475	RPC53, RPC25, RPO31, RPC37, RPC11	320	17	4885	4.48989	0.999884	0.501952	26.3293
Molecular function	GO:0017091	AU-rich element binding	3	0.0199243	0.0233565	RRP42, RRP43, RRP45	320	4	4885	11.4492	0.999946	0.504533	28.2171
Molecular function	GO:0000166	nucleotide binding	68	0.451617	0.0343098	RAI1, NRP1, MTR4, DED81, UTP14, CCT3, SLM3, ELM1, NUG1, DBP10, PDR12, GET3, HER2, SNQ2, CPA1, SEY1, DHR2, RIO2, RRP3, FAL1, PAN3, SPF1, VPS1, FAP7, TRL1, SPB4, CAF16, KRE33, RFC2, NOP4, SLM5, NOP8, PRP43, SUA5, PRO1, ECM16, NPL3, ARB1, MSP1, AIM22, SGN1, PFK1, WRS1, RBK1, BMS1, SES1, BPL1, DRS1, DRS2, KTI12, NAM8, LSG1, RBG1, MET7, FOL1, TCP1, MAK5, ROK1, CCT7, RPT3, RPT4, NOP12, SEC18, DBP3, MEF…	320	834	4885	1.24468	1	0.620246	38.7212
Molecular function	GO:0019843	rRNA binding	8	0.0531314	0.0345391	NOP12, IMP3, SSF1, UTP25, RLP7, NOP53, CIC1, RPF2	320	48	4885	2.54427	1	0.599039	38.925
Molecular function	GO:0004175	endopeptidase activity	5	0.0332071	0.0376113	PRE2, PUP3, PUP1, PRE7, PRE3	320	20	4885	3.81641	1	0.608639	41.5954
Molecular function	GO:0070180	large ribosomal subunit rRNA binding	4	0.0265657	0.0483651	NOP4, NOP7, ERB1, CIC1	320	13	4885	4.69712	1	0.682001	50.1127
