# Supplementary material for: Engineering TATA-binding protein Spt15 to improve ethanol tolerance and production in Kluyveromyces marxianus
Source: Biotechnol Biofuels. 2018 Jul 24;11:207. doi: 10.1186/s13068-018-1206-9 (PMC6058363; doi:10.1186/s13068-018-1206-9)
Supplement: Supplementary file 6 — Additional file 6. KEGG enrichment of differentially expressed genes for M2 vs SPT15. [file 13068_2018_1206_MOESM6_ESM.xlsx]

## Sheet: up-regulated
Category	Term		Count	%	P Value	Genes	List Total	Pop Hits	Pop Total	Fold Enrichment	Bonferroni	Benjamini	FDR
KEGG_PATHWAY	ko04011	MAPK signaling pathway - yeast	3	0.29703	0.0458663	FAR1, STE2, TEC1	16	51	2194	8.06618	0.644038	0.644038	30.7508

## Sheet: down-regulated
Category	Term		Count	%	P Value	Genes	List Total	Pop Hits	Pop Total	Fold Enrichment	Bonferroni	Benjamini	FDR
KEGG_PATHWAY	ko03008	Ribosome biogenesis in eukaryotes	27	0.179319	1.76554e-10	UTP4, MEX67, GAR1, UTP18, UTP5, UTP14, UTP9, NUG1, BMS1, UTP10, IMP3, LSG1, DIP2, CBF5, RIO2, IMP4, SDO1, FAP7, KRE33, PWP2, RCL1, NOP1, NOP4, MPP10, CKB2, NOP58, NAN1	162	89	2194	4.10861	1.39478e-08	1.39478e-08	1.87229e-07
KEGG_PATHWAY	ko03018	RNA degradation	15	0.0996214	8.06521e-05	PAT1, PAN3, MTR4, SKI6, RRP4, RRP45, PFK1, RRP46, CDC36, CAF16, DCP1, RRP42, EDC3, RRP43, POP2	162	61	2194	3.3303	0.00635151	0.00318082	0.0854957
KEGG_PATHWAY	ko03050	Proteasome	8	0.0531314	0.0117079	PRE2, RPT3, RPT4, PUP3, PUP1, PRE7, RPN5, PRE3	162	35	2194	3.09559	0.605596	0.266646	11.7407
KEGG_PATHWAY	ko03020	RNA polymerase	7	0.04649	0.0192648	RPC53, RPC25, RPO31, RPC37, RPA43, RPB7, RPC11	162	30	2194	3.16008	0.784925	0.318999	18.6403
KEGG_PATHWAY	ko00240	Pyrimidine metabolism	11	0.0730557	0.0345526	RPC53, RPC25, RPO31, URA4, RPC37, DPB4, CPA1, RPA43, URH1, RPB7, RPC11	162	72	2194	2.0691	0.937833	0.426264	31.1265
