# Supplementary material for: Engineering TATA-binding protein Spt15 to improve ethanol tolerance and production in Kluyveromyces marxianus
Source: Biotechnol Biofuels. 2018 Jul 24;11:207. doi: 10.1186/s13068-018-1206-9 (PMC6058363; doi:10.1186/s13068-018-1206-9)
Supplement: Supplementary file 7 — Additional file 7. Primers used in this study. [file 13068_2018_1206_MOESM7_ESM.xlsx]

## Sheet: Sheet1
Primer name	Sequence 5’ → 3’	PCR product	Note
KmSPT15-F	TCCCCCGGGCCGCCACCATGTCTGAAGATGATAGAATGAAGCAG	SPT15-P2A	Containing Kozak sequence (blue color) and SmaI site (red color).
KmSPT15-R	GTCTCCTGCTTGCTTTAACAGAGAGAAGTTCGTGGCTCCGGATCCTTATAATTTTCTGAATTCACTCAACACC		Containing 5’ region of P2A sequence (green color) and GSG linker sequence (orange color).
GFP-F	GCCACGAACTTCTCTCTGTTAAAGCAAGCAGGAGACGTGGAAGAAAACCCCGGTCCTATGGTGAGCAAGGGCG	P2A-GFP	Containing P2A sequence (green color).
GFP-R	CCGCTCGAGCGGTCACTTGTACAGCTCATCCATG		Containing XhoI site (red color).
MUT-F	CAACTGGTACCCGGGCCGCCACCATG	SPT5 mutants	Containing KpnI site (red color).
MUT-R	CAGAGAGAAGTTCGTGGCTCCGGATCC		Containing Kpn2I site (red color).
SEQ-F	CTCGTTCCCTTTCTTCCTTGTTTCT		Sequencing primer
KmSPT15-R2	CCGCTCGAGCGGTTATAATTTTCTGAATTCACTCAACACC		Containing XhoI site (red color).
KmGNP1-F	TCCCCCGGGCCGCCACCATGTCAAACTCTGGTCCTTCTGACA	GNP1	Containing Kozak sequence (blue color) and SmaI site (red color).
KmGNP1-R	CCGCTCGAGCGGTTAACACCAGAAATCTTGCATCTTTGCC		Containing XhoI site (red color).
KmGAP1-F	TCCCCCGGGCCGCCACCATGAGTCAAGAGAAGAAATTCAACTACTCTA	GAP1	Containing Kozak sequence (blue color) and SmaI site (red color).
KmGAP1-R	CCGCTCGAGCGGTCAACACCAGAACTTGAAAGTTCTGTAG		Containing XhoI site (red color).
KmSTE2-F	TCCCCCGGGCCGCCACCATGAGTGACGGAACGACAGCTTTA	STE2	Containing Kozak sequence (blue color) and SmaI site (red color).
KmSTE2-R	CCGCTCGAGCGGTTAGCGTGATTCTTTGAAGACCGTTTTAG		Containing XhoI site (red color).
KmFAR1-F	TCCCCCGGGCCGCCACCATGATACAAGTAAGAACGCCCACCATAG	FAR1	Containing Kozak sequence (blue color) and SmaI site (red color).
KmFAR1-R	CCGCTCGAGCGGCTAGGCCAGCGACTGGATCAG		Containing XhoI site (red color).
KmTEC1-F	TCCCCCGGGCCGCCACCATGAAGAACGGAACTGCAAAGATCAAAC	TEC1	Containing Kozak sequence (blue color) and SmaI site (red color).
KmTEC1-R	CCGCTCGAGCGGTTAAACGGCCGAATTTAAAGTTGAAAGTGAG		Containing XhoI site (red color).
